# Supplementary material for: ﻿Morphological and phylogenetic analyses reveal three new species of Fusarium (Hypocreales, Nectriaceae) associated with leaf blight on Cunninghamialanceolata in China
Source: MycoKeys. 2024 Jan 8;101:45–80. doi: 10.3897/mycokeys.101.113128 (PMC10790579; doi:10.3897/mycokeys.101.113128)
Supplement: XML Treatment for Fusarium concentricum [file mycokeys.101.113128-treatment1.xml]

<!DOCTYPE tp:taxon-treatment
  PUBLIC "-//TaxonX//DTD Taxonomic Treatment Publishing DTD v0 20100105//EN" "tax-treatment-NSO.dtd">
<tp:taxon-treatment xmlns:tp="http://www.plazi.org/taxpub"><tp:treatment-meta><kwd-group><label>Taxon classification</label><kwd>
                <named-content content-type="kingdom">Fungi</named-content>
              </kwd><kwd>
                <named-content content-type="order">Hypocreales</named-content>
              </kwd><kwd>
                <named-content content-type="family">Nectriaceae</named-content>
              </kwd></kwd-group><mixed-citation publication-type="journal"><person-group><name><surname>He</surname><given-names>Jiao</given-names></name><name><surname>Li</surname><given-names>De-Wei</given-names></name><name><surname>Cui</surname><given-names>Wen-Li</given-names></name><name><surname>Zhu</surname><given-names>Li-Hua</given-names></name><name><surname>Huang</surname><given-names>Lin</given-names></name></person-group><article-title>﻿Morphological and phylogenetic analyses reveal three new species of <italic><tp:taxon-name><tp:taxon-name-part taxon-name-part-type="genus" reg="Fusarium">Fusarium</tp:taxon-name-part></tp:taxon-name></italic> (<tp:taxon-name><tp:taxon-name-part taxon-name-part-type="order">Hypocreales</tp:taxon-name-part></tp:taxon-name>, <tp:taxon-name><tp:taxon-name-part taxon-name-part-type="family">Nectriaceae</tp:taxon-name-part></tp:taxon-name>) associated with leaf blight on <italic><tp:taxon-name><tp:taxon-name-part taxon-name-part-type="genus" reg="Cunninghamia">Cunninghamia</tp:taxon-name-part><tp:taxon-name-part taxon-name-part-type="species" reg="lanceolata">lanceolata</tp:taxon-name-part></tp:taxon-name></italic> in China</article-title><source>MycoKeys</source><day>08</day><month>01</month><year>2024</year><volume>101</volume><fpage>45</fpage><lpage>80</lpage><pub-id pub-id-type="doi">10.3897/mycokeys.101.113128</pub-id></mixed-citation></tp:treatment-meta><tp:nomenclature><label>﻿</label><tp:taxon-name>
              <object-id xmlns:xlink="http://www.w3.org/1999/xlink" content-type="arpha" xlink:type="simple">470BFFF4-BD10-5E47-A3E1-EE4D09B8E0AF</object-id>
              <tp:taxon-name-part taxon-name-part-type="genus" reg="Fusarium">Fusarium</tp:taxon-name-part>
              <tp:taxon-name-part taxon-name-part-type="species" reg="concentricum">concentricum</tp:taxon-name-part>
              <object-id xmlns:xlink="http://www.w3.org/1999/xlink" content-type="mycobank" xlink:type="simple">MycoBank No: 444884</object-id>
            </tp:taxon-name><tp:taxon-authority>Nirenberg &amp; O’Donnell, Mycologia 90 (3): 442 (1998)</tp:taxon-authority><xref ref-type="supplementary-material" rid="S1">Suppl. material 1: fig. S1</xref></tp:nomenclature><tp:treatment-sec sec-type="description" id="SECID0EU6BK"><title>Description.</title><p>Sexual state not observed. Asexual state: sporulation abundant from sporodochia, rarely from conidiophores formed directly on the substrate mycelium. Conidiophores in the aerial mycelium branched, bearing terminal or intercalary monophialides, often reduced to single phialides. Phialides subulate to subcylindrical, smooth, thin-walled, (2.3–)4.9–15.5(–18.3) × (1.1–)1.4–2.8(–3.5) μm, (mean ± SD = 10.2 ± 5.3 × 2.1 ± 0.7 μm, n = 9), without periclinal thickening. Microconidia in the aerial mycelium hyaline, ellipsoidal to falcate, smooth, thin-walled, 0–1-septate, (3.8–)5.9–9.1(–11.3) × (1.9–)2.5–3.4(–4.3) μm (mean ± SD = 7.5 ± 1.6 × 3.0 ± 0.5 μm, n = 60), forming small false heads on the tips of monophialides. Sporodochia pale orange colored, formed abundantly on carnation leaves. Conidiophores in sporodochia (27.7–)40.6–49.8(–51.7) μm, (mean ± SD = 45.2 ± 4.6 μm, n = 35), verticillately branched and densely packed, bearing apical whorls of 2–3 monophialides or rarely single lateral monophialides; sporodochial phialides subulate to subcylindrical, (9.5–)11.4–16.5(–20.4) × (2.2–)2.7–4.0(–4.7) μm, (mean ± SD = 13.9 ± 2.5 × 3.4 ± 0.6 μm, n = 45), smooth, thin-walled. Sporodochial macroconidia falcate, curved dorsiventrally with almost parallel sides tapering slightly towards both ends, with a blunt to papillate, curved apical cell and a foot cell, 3-septate, (23.2–)30.2–40.5(–43.7) × (3.4–)3.9–4.9(–5.5) μm, (mean ± SD = 35.3 ± 5.2 × 4.4 ± 0.5 μm, n = 60), 4-septate, (35.5–)38.0–48.8(–49.4) × (3.4–)3.4–4.3(–4.4) μm, (mean ± SD = 43.4 ± 5.4 × 3.9 ± 0.4 μm, n = 10), 5-septate, (49.5–)49.7–57.2(–59.1) × (3.5–)3.6–4.2(–4.2) μm, (mean ± SD = 53.4 ± 3.6 × 3.9 ± 0.3 μm, n = 10), hyaline, thin- and smooth-walled. Chlamydospores absent.</p></tp:treatment-sec><tp:treatment-sec sec-type="description" id="SECID0EZ6BK"><title>Culture characteristics.</title><p>Colonies on <abbrev xmlns:xlink="http://www.w3.org/1999/xlink" xlink:title="potato dextrose agar" id="ABBRID0E66BK" xlink:type="simple">PDA</abbrev> growing in the dark with an average growth rate of 9.3 mm/d at 25 °C. Colony surface white to pale purple, flat or slightly raised at the center; colony margins irregular, filiform. Reverse light yellow. Odor absent. Colonies on <abbrev xmlns:xlink="http://www.w3.org/1999/xlink" xlink:title="synthetic nutrient-poor agar" id="ABBRID0EDACK" xlink:type="simple">SNA</abbrev> incubated at 25 °C in the dark were regular, round, aerial mycelium absent or scant, growing at 13.1 mm/d. Colonies on <abbrev xmlns:xlink="http://www.w3.org/1999/xlink" xlink:title="oatmeal agar" id="ABBRID0EHACK" xlink:type="simple">OMA</abbrev> incubated at 25 °C in the dark were regular, round, aerial mycelium abundant, loose to densely floccose, growing at 13.2 mm/d. Reverse light purple. Colonies on <abbrev xmlns:xlink="http://www.w3.org/1999/xlink" xlink:title="corn meal agar" id="ABBRID0ELACK" xlink:type="simple">CMA</abbrev> incubated at 25 °C in the dark were regular, round, colony surface and reverse pale gray at the center, aerial mycelium absent or scarce, growing at 11.9 mm/d.</p></tp:treatment-sec><tp:treatment-sec sec-type="material" id="SECID0EPACK"><title>Materials examined.</title><p>China, Guangxi Zhuang Autonomous Region, Liuzhou City, Sanjiang Dong Autonomous County, Guyi Town, <named-content xmlns:xlink="http://www.w3.org/1999/xlink" content-type="dwc:verbatimCoordinates" xlink:type="simple"><named-content content-type="geo-json" specific-use="{&#34;type&#34;:&#34;Point&#34;,&#34;coordinates&#34;:[109.479722,25.430000]}" id="NCID0EYACK" xlink:type="simple">25°25′48″N, 109°28′47″E</named-content></named-content>, isolated from leaf spots of <italic><tp:taxon-name><tp:taxon-name-part taxon-name-part-type="genus" reg="Cunninghamia">Cunninghamia</tp:taxon-name-part><tp:taxon-name-part taxon-name-part-type="species" reg="lanceolata">lanceolata</tp:taxon-name-part></tp:taxon-name></italic>, May 2017, Wen-Li Cui, isolates: SJ1-10, SJ1-10-1, SJ1-10-2, SJ1-10-3.</p></tp:treatment-sec><tp:treatment-sec sec-type="notes" id="SECID0EHBCK"><title>Notes.</title><p>The isolate SJ1-10 in this study was in the same clade with <italic><tp:taxon-name><tp:taxon-name-part taxon-name-part-type="genus" reg="Fusarium">F.</tp:taxon-name-part><tp:taxon-name-part taxon-name-part-type="species" reg="concentricum">concentricum</tp:taxon-name-part></tp:taxon-name></italic> CBS 450.97 (ex-type). Morphologically, 0-septate microconidia (3.8–11.3 × 1.9–4.3 μm) of the isolate SJ1-10 were similar with the 0-septate microconidia (7.0–12.2 ×2.3–3.9 μm) of the ex-type (CBS 450.97) of <italic><tp:taxon-name><tp:taxon-name-part taxon-name-part-type="genus" reg="Fusarium">F.</tp:taxon-name-part><tp:taxon-name-part taxon-name-part-type="species" reg="concentricum">concentricum</tp:taxon-name-part></tp:taxon-name></italic> (<xref ref-type="bibr" rid="B54">Nirenberg and O’Donnell 1998</xref>). Five-septate macroconidia (49.5–59.1 × 3.5–4.2 μm) of the isolate SJ1-10 were similar with the 5-septate macroconidia (49.0–64.8 × 3.6–4.0 μm) of the ex-type (CBS 450.97) of <italic><tp:taxon-name><tp:taxon-name-part taxon-name-part-type="genus" reg="Fusarium">F.</tp:taxon-name-part><tp:taxon-name-part taxon-name-part-type="species" reg="concentricum">concentricum</tp:taxon-name-part></tp:taxon-name></italic> (<xref ref-type="bibr" rid="B54">Nirenberg and O’Donnell 1998</xref>).</p></tp:treatment-sec><tp:treatment-sec><!--Section generated to contain objects referenced in tp:taxon-treatment.--><supplementary-material xmlns:xlink="http://www.w3.org/1999/xlink" id="S1" position="float" orientation="portrait" xlink:type="simple"><object-id content-type="doi" xlink:type="simple">10.3897/mycokeys.101.113128.suppl1</object-id><object-id content-type="arpha" xlink:type="simple">0C77A4A1-EAC4-5042-92D2-418D1DDA1C0F</object-id><label>Supplementary material 1</label><caption><p>Supplementary data</p></caption><statement content-type="dataType"><label>Data type</label><p>docx</p></statement><statement content-type="notes"><label>Explanation note</label><p><bold>table S1.</bold> Fungal cultures isolated from Chinese fir in this study. <bold>table S2.</bold> Genes/region and respective primer pairs used in the study. <bold>table S3.</bold> Nucleotide substitution models used in the phylogenetic analyses. <bold>fig. S1.</bold><italic><tp:taxon-name><tp:taxon-name-part taxon-name-part-type="genus" reg="Fusarium">Fusarium</tp:taxon-name-part><tp:taxon-name-part taxon-name-part-type="species" reg="concentricum">concentricum</tp:taxon-name-part></tp:taxon-name></italic> (SJ1-10). A–D, Colonies on <abbrev xlink:title="potato dextrose agar" id="ABBRID0EZEDM" xlink:type="simple">PDA</abbrev>, <abbrev xlink:title="synthetic nutrient-poor agar" id="ABBRID0E4EDM" xlink:type="simple">SNA</abbrev>, <abbrev xlink:title="oatmeal agar" id="ABBRID0EBFDM" xlink:type="simple">OMA</abbrev>, and <abbrev xlink:title="corn meal agar" id="ABBRID0EFFDM" xlink:type="simple">CMA</abbrev>, respectively, after 5 days at 24°C in the dark; E–F, sporodochia formed on <abbrev xlink:title="potato dextrose agar" id="ABBRID0EJFDM" xlink:type="simple">PDA</abbrev> and the surface of carnation leaves, respectively; G–H, aerial conidiophores; I–J, sporodochial conidiophores, phialides, and conidia; K–L, aerial phialides and conidia; M, microconidia (0–1-septate) and macroconidia (3–5-septate). <bold>fig. S2.</bold><italic><tp:taxon-name><tp:taxon-name-part taxon-name-part-type="genus" reg="Fusarium">Fusarium</tp:taxon-name-part><tp:taxon-name-part taxon-name-part-type="species" reg="fujikuroi">fujikuroi</tp:taxon-name-part></tp:taxon-name></italic> (HN43-17-1). A–D, Colonies on <abbrev xlink:title="potato dextrose agar" id="ABBRID0E1FDM" xlink:type="simple">PDA</abbrev>, <abbrev xlink:title="synthetic nutrient-poor agar" id="ABBRID0E5FDM" xlink:type="simple">SNA</abbrev>, <abbrev xlink:title="oatmeal agar" id="ABBRID0ECGDM" xlink:type="simple">OMA</abbrev>, and <abbrev xlink:title="corn meal agar" id="ABBRID0EGGDM" xlink:type="simple">CMA</abbrev>, respectively, after 5 days at 24°C in the dark; E–H, aerial conidiophores, phialides, and microconidia; H, microconidia (0-septate); I, chlamydospore.</p></statement><media xlink:href="mycokeys-101-045-s001.docx" mimetype="application" mime-subtype="vnd.openxmlformats-officedocument.wordprocessingml.document" position="float" orientation="portrait" xlink:type="simple" id="oo_963607.docx"><uri content-type="original_file" xlink:type="simple">https://binary.pensoft.net/file/963607</uri></media><permissions><license xlink:type="simple"><license-p>This dataset is made available under the Open Database License (http://opendatacommons.org/licenses/odbl/1.0/). The Open Database License (ODbL) is a license agreement intended to allow users to freely share, modify, and use this Dataset while maintaining this same freedom for others, provided that the original source and author(s) are credited.</license-p></license></permissions><attrib specific-use="authors">Jiao He, De-Wei Li, Wen-Li Cui, Li-Hua Zhu, Lin Huang</attrib></supplementary-material></tp:treatment-sec><ref-list><ref id="B54"><mixed-citation xmlns:xlink="http://www.w3.org/1999/xlink" xlink:type="simple"><person-group><name name-style="western"><surname>Nirenberg</surname><given-names>HI</given-names></name><name name-style="western"><surname>O’Donnell</surname><given-names>K</given-names></name></person-group> (<year>1998</year>) <article-title>New <italic><tp:taxon-name><tp:taxon-name-part taxon-name-part-type="genus">Fusarium</tp:taxon-name-part></tp:taxon-name></italic> species and combinations within the <italic><tp:taxon-name><tp:taxon-name-part taxon-name-part-type="genus">Gibberella</tp:taxon-name-part><tp:taxon-name-part taxon-name-part-type="species">fujikuroi</tp:taxon-name-part></tp:taxon-name></italic> species complex.</article-title><source>Mycologia</source><volume>90</volume>(<issue>3</issue>): <fpage>434</fpage>–<lpage>458</lpage>. <ext-link xlink:href="10.1080/00275514.1998.12026929" ext-link-type="doi" xlink:type="simple">https://doi.org/10.1080/00275514.1998.12026929</ext-link></mixed-citation></ref></ref-list></tp:taxon-treatment>
