# Supplementary material for: ﻿Morphological and phylogenetic analyses reveal three new species of Fusarium (Hypocreales, Nectriaceae) associated with leaf blight on Cunninghamialanceolata in China
Source: MycoKeys. 2024 Jan 8;101:45–80. doi: 10.3897/mycokeys.101.113128 (PMC10790579; doi:10.3897/mycokeys.101.113128)
Supplement: XML Treatment for Fusarium fujikuroi [file mycokeys.101.113128-treatment2.xml]

<!DOCTYPE tp:taxon-treatment
  PUBLIC "-//TaxonX//DTD Taxonomic Treatment Publishing DTD v0 20100105//EN" "tax-treatment-NSO.dtd">
<tp:taxon-treatment xmlns:tp="http://www.plazi.org/taxpub"><tp:treatment-meta><kwd-group><label>Taxon classification</label><kwd>
                <named-content content-type="kingdom">Fungi</named-content>
              </kwd><kwd>
                <named-content content-type="order">Hypocreales</named-content>
              </kwd><kwd>
                <named-content content-type="family">Nectriaceae</named-content>
              </kwd></kwd-group><mixed-citation publication-type="journal"><person-group><name><surname>He</surname><given-names>Jiao</given-names></name><name><surname>Li</surname><given-names>De-Wei</given-names></name><name><surname>Cui</surname><given-names>Wen-Li</given-names></name><name><surname>Zhu</surname><given-names>Li-Hua</given-names></name><name><surname>Huang</surname><given-names>Lin</given-names></name></person-group><article-title>﻿Morphological and phylogenetic analyses reveal three new species of <italic><tp:taxon-name><tp:taxon-name-part taxon-name-part-type="genus" reg="Fusarium">Fusarium</tp:taxon-name-part></tp:taxon-name></italic> (<tp:taxon-name><tp:taxon-name-part taxon-name-part-type="order">Hypocreales</tp:taxon-name-part></tp:taxon-name>, <tp:taxon-name><tp:taxon-name-part taxon-name-part-type="family">Nectriaceae</tp:taxon-name-part></tp:taxon-name>) associated with leaf blight on <italic><tp:taxon-name><tp:taxon-name-part taxon-name-part-type="genus" reg="Cunninghamia">Cunninghamia</tp:taxon-name-part><tp:taxon-name-part taxon-name-part-type="species" reg="lanceolata">lanceolata</tp:taxon-name-part></tp:taxon-name></italic> in China</article-title><source>MycoKeys</source><day>08</day><month>01</month><year>2024</year><volume>101</volume><fpage>45</fpage><lpage>80</lpage><pub-id pub-id-type="doi">10.3897/mycokeys.101.113128</pub-id></mixed-citation></tp:treatment-meta><tp:nomenclature><label>﻿</label><tp:taxon-name>
              <object-id xmlns:xlink="http://www.w3.org/1999/xlink" content-type="arpha" xlink:type="simple">74AF3213-62C3-5011-AD8C-9113EF683F65</object-id>
              <tp:taxon-name-part taxon-name-part-type="genus" reg="Fusarium">Fusarium</tp:taxon-name-part>
              <tp:taxon-name-part taxon-name-part-type="species" reg="fujikuroi">fujikuroi</tp:taxon-name-part>
              <object-id xmlns:xlink="http://www.w3.org/1999/xlink" content-type="mycobank" xlink:type="simple">MycoBank No: 314213</object-id>
            </tp:taxon-name><tp:taxon-authority>Nirenberg, Mitteilungen der Biologischen Bundesanstalt für Land- und Forstwirtschaft 169: 32 (1976)</tp:taxon-authority><xref ref-type="supplementary-material" rid="S1">Suppl. material 1: fig. S2</xref></tp:nomenclature><tp:treatment-sec sec-type="description" id="SECID0EEECK"><title>Description.</title><p>Sexual state not observed. Asexual state: Sporulation abundant from sporodochia, rarely from conidiophores formed directly on the substrate mycelium. Conidiophores in the aerial mycelium branched, bearing terminal or intercalary phialides. Phialides subulate to subcylindrical, smooth, thin-walled, (11.5–)14.7–22.9(–30.0) μm × (1.8–)2.0–3.6(–4.0) μm, (mean ± SD = 18.8 ± 4.1 μm × 2.8 ± 0.8 μm, n = 37), without periclinal thickening; microconidia hyaline, short clavate to cylindrical, slender to relatively straight, smooth, thin-walled, 0-septate, (5.4–)6.7–11.3(–15.5) × (2.0–)2.5–3.5(–4.4) μm, (mean ± SD = 9.0 ± 2.3 × 3.0 ± 0.5 μm, n = 81), forming small false heads on the tips of phialides. Chlamydospores formed occasionally, mostly in pairs or chains, terminal or intercalary, globose to subglobose, smooth-walled, (6.0–)6.2–8.0(–8.3) × (4.4–)4.4–5.2(–5.6) μm, (mean ± SD = 7.1 ± 0.9 × 4.8 ± 0.4 μm, n = 6). Sporodochia and macroconidia not observed.</p></tp:treatment-sec><tp:treatment-sec sec-type="description" id="SECID0EJECK"><title>Culture characteristics.</title><p>Colonies on <abbrev xmlns:xlink="http://www.w3.org/1999/xlink" xlink:title="potato dextrose agar" id="ABBRID0EPECK" xlink:type="simple">PDA</abbrev> growing in the dark with an average growth rate of 13.9 mm/d at 25 °C. Colony surface white to purple, flat or slightly raised at the center; colony round, regular, margins filiform, aerial mycelium abundant. Reverse purple with white periphery. Odor absent. Colonies on <abbrev xmlns:xlink="http://www.w3.org/1999/xlink" xlink:title="synthetic nutrient-poor agar" id="ABBRID0ETECK" xlink:type="simple">SNA</abbrev> incubated at 25 °C in the dark were regular, round, growing at 8.1 mm/d. Colony surface pure white, aerial mycelium absent or scant. Reverse pure white, without diffusible pigments. Colonies on <abbrev xmlns:xlink="http://www.w3.org/1999/xlink" xlink:title="oatmeal agar" id="ABBRID0EXECK" xlink:type="simple">OMA</abbrev> incubated at 25 °C in the dark were regular, round, aerial mycelium abundant, loose to densely floccose, growing at 12.5 mm/d. Colony white to dark purple and with white to dark violet pigmentation. Colonies on <abbrev xmlns:xlink="http://www.w3.org/1999/xlink" xlink:title="corn meal agar" id="ABBRID0E2ECK" xlink:type="simple">CMA</abbrev> incubated at 25 °C in the dark were regular, round, colony surface and reverse white, aerial mycelium absent or scant, growing at 11.3 mm/d.</p></tp:treatment-sec><tp:treatment-sec sec-type="material" id="SECID0E6ECK"><title>Materials examined.</title><p>China, Hunan province, Yiyang City, Heshan District, Henglongqiao Town, <named-content xmlns:xlink="http://www.w3.org/1999/xlink" content-type="dwc:verbatimCoordinates" xlink:type="simple"><named-content content-type="geo-json" specific-use="{&#34;type&#34;:&#34;Point&#34;,&#34;coordinates&#34;:[112.485278,28.456667]}" id="NCID0EIFCK" xlink:type="simple">28°27′24″N, 112°29′7″E</named-content></named-content>, isolated from leaf spots of <italic><tp:taxon-name><tp:taxon-name-part taxon-name-part-type="genus" reg="Cunninghamia">Cunninghamia</tp:taxon-name-part><tp:taxon-name-part taxon-name-part-type="species" reg="lanceolata">lanceolata</tp:taxon-name-part></tp:taxon-name></italic>, May 2017, Wen-Li Cui, isolates: HN43-17-1, HN43-17-1-1, HN43-17-1-2, HN43-17-1-3.</p></tp:treatment-sec><tp:treatment-sec sec-type="notes" id="SECID0EYFCK"><title>Notes.</title><p>The isolate HN43-17-1 in this study was in the same clade with <italic><tp:taxon-name><tp:taxon-name-part taxon-name-part-type="genus" reg="Fusarium">F.</tp:taxon-name-part><tp:taxon-name-part taxon-name-part-type="species" reg="fujikuroi">fujikuroi</tp:taxon-name-part></tp:taxon-name></italic> CBS 221.76 (ex-type). Morphologically, 0-septate microconidia, (5.4–15.5 × 2–4.4 μm) of the isolate HN43-17-1 were more variable than the 0-septate microconidia (12.2–12.9 × 3.4–3.7 μm) of the ex-type (CBS 221.76) of <italic><tp:taxon-name><tp:taxon-name-part taxon-name-part-type="genus" reg="Fusarium">F.</tp:taxon-name-part><tp:taxon-name-part taxon-name-part-type="species" reg="fujikuroi">fujikuroi</tp:taxon-name-part></tp:taxon-name></italic> (<xref ref-type="bibr" rid="B33">Ibrahim et al. 2016</xref>).</p></tp:treatment-sec><tp:treatment-sec><!--Section generated to contain objects referenced in tp:taxon-treatment.--><supplementary-material xmlns:xlink="http://www.w3.org/1999/xlink" id="S1" position="float" orientation="portrait" xlink:type="simple"><object-id content-type="doi" xlink:type="simple">10.3897/mycokeys.101.113128.suppl1</object-id><object-id content-type="arpha" xlink:type="simple">0C77A4A1-EAC4-5042-92D2-418D1DDA1C0F</object-id><label>Supplementary material 1</label><caption><p>Supplementary data</p></caption><statement content-type="dataType"><label>Data type</label><p>docx</p></statement><statement content-type="notes"><label>Explanation note</label><p><bold>table S1.</bold> Fungal cultures isolated from Chinese fir in this study. <bold>table S2.</bold> Genes/region and respective primer pairs used in the study. <bold>table S3.</bold> Nucleotide substitution models used in the phylogenetic analyses. <bold>fig. S1.</bold><italic><tp:taxon-name><tp:taxon-name-part taxon-name-part-type="genus" reg="Fusarium">Fusarium</tp:taxon-name-part><tp:taxon-name-part taxon-name-part-type="species" reg="concentricum">concentricum</tp:taxon-name-part></tp:taxon-name></italic> (SJ1-10). A–D, Colonies on <abbrev xlink:title="potato dextrose agar" id="ABBRID0EZEDM" xlink:type="simple">PDA</abbrev>, <abbrev xlink:title="synthetic nutrient-poor agar" id="ABBRID0E4EDM" xlink:type="simple">SNA</abbrev>, <abbrev xlink:title="oatmeal agar" id="ABBRID0EBFDM" xlink:type="simple">OMA</abbrev>, and <abbrev xlink:title="corn meal agar" id="ABBRID0EFFDM" xlink:type="simple">CMA</abbrev>, respectively, after 5 days at 24°C in the dark; E–F, sporodochia formed on <abbrev xlink:title="potato dextrose agar" id="ABBRID0EJFDM" xlink:type="simple">PDA</abbrev> and the surface of carnation leaves, respectively; G–H, aerial conidiophores; I–J, sporodochial conidiophores, phialides, and conidia; K–L, aerial phialides and conidia; M, microconidia (0–1-septate) and macroconidia (3–5-septate). <bold>fig. S2.</bold><italic><tp:taxon-name><tp:taxon-name-part taxon-name-part-type="genus" reg="Fusarium">Fusarium</tp:taxon-name-part><tp:taxon-name-part taxon-name-part-type="species" reg="fujikuroi">fujikuroi</tp:taxon-name-part></tp:taxon-name></italic> (HN43-17-1). A–D, Colonies on <abbrev xlink:title="potato dextrose agar" id="ABBRID0E1FDM" xlink:type="simple">PDA</abbrev>, <abbrev xlink:title="synthetic nutrient-poor agar" id="ABBRID0E5FDM" xlink:type="simple">SNA</abbrev>, <abbrev xlink:title="oatmeal agar" id="ABBRID0ECGDM" xlink:type="simple">OMA</abbrev>, and <abbrev xlink:title="corn meal agar" id="ABBRID0EGGDM" xlink:type="simple">CMA</abbrev>, respectively, after 5 days at 24°C in the dark; E–H, aerial conidiophores, phialides, and microconidia; H, microconidia (0-septate); I, chlamydospore.</p></statement><media xlink:href="mycokeys-101-045-s001.docx" mimetype="application" mime-subtype="vnd.openxmlformats-officedocument.wordprocessingml.document" position="float" orientation="portrait" xlink:type="simple" id="oo_963607.docx"><uri content-type="original_file" xlink:type="simple">https://binary.pensoft.net/file/963607</uri></media><permissions><license xlink:type="simple"><license-p>This dataset is made available under the Open Database License (http://opendatacommons.org/licenses/odbl/1.0/). The Open Database License (ODbL) is a license agreement intended to allow users to freely share, modify, and use this Dataset while maintaining this same freedom for others, provided that the original source and author(s) are credited.</license-p></license></permissions><attrib specific-use="authors">Jiao He, De-Wei Li, Wen-Li Cui, Li-Hua Zhu, Lin Huang</attrib></supplementary-material></tp:treatment-sec><ref-list><ref id="B33"><mixed-citation xmlns:xlink="http://www.w3.org/1999/xlink" xlink:type="simple"><person-group><name name-style="western"><surname>Ibrahim</surname><given-names>NF</given-names></name><name name-style="western"><surname>Mohd</surname><given-names>MH</given-names></name><name name-style="western"><surname>Mohamed</surname><given-names>Nor NMI</given-names></name><name name-style="western"><surname>Zakaria</surname><given-names>L</given-names></name></person-group> (<year>2016</year>) <article-title><italic><tp:taxon-name><tp:taxon-name-part taxon-name-part-type="genus">Fusarium</tp:taxon-name-part><tp:taxon-name-part taxon-name-part-type="species">fujikuroi</tp:taxon-name-part></tp:taxon-name></italic> causing fusariosis of pineapple in peninsular Malaysia.</article-title><source>Australasian Plant Disease Notes, Australasian Plant Pathology Society</source><volume>11</volume>(<issue>1</issue>): <fpage>1</fpage>–<lpage>21</lpage>. <ext-link xlink:href="10.1007/s13314-016-0206-5" ext-link-type="doi" xlink:type="simple">https://doi.org/10.1007/s13314-016-0206-5</ext-link></mixed-citation></ref></ref-list></tp:taxon-treatment>
