# Supplementary material for: ﻿Morphological and phylogenetic analyses reveal three new species of Fusarium (Hypocreales, Nectriaceae) associated with leaf blight on Cunninghamialanceolata in China
Source: MycoKeys. 2024 Jan 8;101:45–80. doi: 10.3897/mycokeys.101.113128 (PMC10790579; doi:10.3897/mycokeys.101.113128)
Supplement: XML Treatment for Fusarium fujianense [file mycokeys.101.113128-treatment3.xml]

<!DOCTYPE tp:taxon-treatment
  PUBLIC "-//TaxonX//DTD Taxonomic Treatment Publishing DTD v0 20100105//EN" "tax-treatment-NSO.dtd">
<tp:taxon-treatment xmlns:tp="http://www.plazi.org/taxpub"><tp:treatment-meta><kwd-group><label>Taxon classification</label><kwd>
                <named-content content-type="kingdom">Fungi</named-content>
              </kwd><kwd>
                <named-content content-type="order">Hypocreales</named-content>
              </kwd><kwd>
                <named-content content-type="family">Nectriaceae</named-content>
              </kwd></kwd-group><mixed-citation publication-type="journal"><person-group><name><surname>He</surname><given-names>Jiao</given-names></name><name><surname>Li</surname><given-names>De-Wei</given-names></name><name><surname>Cui</surname><given-names>Wen-Li</given-names></name><name><surname>Zhu</surname><given-names>Li-Hua</given-names></name><name><surname>Huang</surname><given-names>Lin</given-names></name></person-group><article-title>﻿Morphological and phylogenetic analyses reveal three new species of <italic><tp:taxon-name><tp:taxon-name-part taxon-name-part-type="genus" reg="Fusarium">Fusarium</tp:taxon-name-part></tp:taxon-name></italic> (<tp:taxon-name><tp:taxon-name-part taxon-name-part-type="order">Hypocreales</tp:taxon-name-part></tp:taxon-name>, <tp:taxon-name><tp:taxon-name-part taxon-name-part-type="family">Nectriaceae</tp:taxon-name-part></tp:taxon-name>) associated with leaf blight on <italic><tp:taxon-name><tp:taxon-name-part taxon-name-part-type="genus" reg="Cunninghamia">Cunninghamia</tp:taxon-name-part><tp:taxon-name-part taxon-name-part-type="species" reg="lanceolata">lanceolata</tp:taxon-name-part></tp:taxon-name></italic> in China</article-title><source>MycoKeys</source><day>08</day><month>01</month><year>2024</year><volume>101</volume><fpage>45</fpage><lpage>80</lpage><pub-id pub-id-type="doi">10.3897/mycokeys.101.113128</pub-id></mixed-citation></tp:treatment-meta><tp:nomenclature><label>﻿</label><tp:taxon-name>
              <object-id xmlns:xlink="http://www.w3.org/1999/xlink" content-type="arpha" xlink:type="simple">5FDB4F42-B17D-50FB-8F58-07567102848D</object-id>
              <tp:taxon-name-part taxon-name-part-type="genus" reg="Fusarium">Fusarium</tp:taxon-name-part>
              <tp:taxon-name-part taxon-name-part-type="species" reg="fujianense">fujianense</tp:taxon-name-part>
              <object-id xmlns:xlink="http://www.w3.org/1999/xlink" xlink:type="simple">Index Fungorum Number: IF900473</object-id>
            </tp:taxon-name><tp:taxon-authority>Lin Huang, Jiao He &amp; D.W. Li</tp:taxon-authority><tp:taxon-status xmlns:xlink="http://www.w3.org/1999/xlink" xlink:type="simple">sp. nov.</tp:taxon-status><xref ref-type="fig" rid="F6">Fig. 6</xref></tp:nomenclature><tp:treatment-sec sec-type="etymology" id="SECID0EFICK"><title>Etymology.</title><p>Epithet is after Fujian province where the type specimen was collected.</p></tp:treatment-sec><tp:treatment-sec sec-type="Holotype" id="SECID0EKICK"><title>Holotype.</title><p>China, Fujian Province, Nanping City, Shunchang County, Yangkou Forest Farm, <named-content xmlns:xlink="http://www.w3.org/1999/xlink" content-type="dwc:verbatimCoordinates" xlink:type="simple"><named-content content-type="geo-json" specific-use="{&#34;type&#34;:&#34;Point&#34;,&#34;coordinates&#34;:[117.880000,26.810000]}" id="NCID0ETICK" xlink:type="simple">26°48′36″N, 117°52′48″E</named-content></named-content>, isolated from leaf spots of <italic><tp:taxon-name><tp:taxon-name-part taxon-name-part-type="genus" reg="Cunninghamia">Cunninghamia</tp:taxon-name-part><tp:taxon-name-part taxon-name-part-type="species" reg="lanceolata">lanceolata</tp:taxon-name-part></tp:taxon-name></italic>, May 2017, Wen-Li Cui, (holotype: <abbrev xmlns:xlink="http://www.w3.org/1999/xlink" xlink:title="China Forestry Culture Collection Center" id="ABBRID0EDJCK" xlink:type="simple">CFCC</abbrev> 57576). Holotype specimen is a living specimen being maintained via lyophilization at the China Forestry Culture Collection Center (<abbrev xmlns:xlink="http://www.w3.org/1999/xlink" xlink:title="China Forestry Culture Collection Center" id="ABBRID0EHJCK" xlink:type="simple">CFCC</abbrev>). Ex-type (LC14) is maintained at the Forest Pathology Laboratory, Nanjing Forestry University.</p><fig id="F6" position="float" orientation="portrait"><object-id xmlns:xlink="http://www.w3.org/1999/xlink" content-type="doi" xlink:type="simple">10.3897/mycokeys.101.113128.figure6</object-id><object-id xmlns:xlink="http://www.w3.org/1999/xlink" content-type="arpha" xlink:type="simple">9B06E1A9-175D-5868-8B42-EAE13545D126</object-id><label>Figure 6.</label><caption><p><italic><tp:taxon-name><tp:taxon-name-part taxon-name-part-type="genus" reg="Fusarium">Fusarium</tp:taxon-name-part><tp:taxon-name-part taxon-name-part-type="species" reg="fujianense">fujianense</tp:taxon-name-part></tp:taxon-name></italic> (LC14) <bold>A–D</bold> colonies on <abbrev xmlns:xlink="http://www.w3.org/1999/xlink" xlink:title="potato dextrose agar" id="ABBRID0EAKCK" xlink:type="simple">PDA</abbrev>, <abbrev xmlns:xlink="http://www.w3.org/1999/xlink" xlink:title="synthetic nutrient-poor agar" id="ABBRID0EEKCK" xlink:type="simple">SNA</abbrev>, <abbrev xmlns:xlink="http://www.w3.org/1999/xlink" xlink:title="oatmeal agar" id="ABBRID0EIKCK" xlink:type="simple">OMA</abbrev>, and <abbrev xmlns:xlink="http://www.w3.org/1999/xlink" xlink:title="corn meal agar" id="ABBRID0EMKCK" xlink:type="simple">CMA</abbrev>, respectively, after 5 days at 24 °C in the dark <bold>E, F</bold> sporodochia formed on <abbrev xmlns:xlink="http://www.w3.org/1999/xlink" xlink:title="potato dextrose agar" id="ABBRID0ESKCK" xlink:type="simple">PDA</abbrev><bold>G, H</bold> aerial conidiophores, phialides, and microconidia <bold>I–L</bold> sporodochial conidiophores, phialides, and macroconidia <bold>M</bold> mesoconidium (1-septate) and macroconidia (4–6-septate). Scale bars: 200 μm (<bold>E, F</bold>); 10 μm (<bold>G–M</bold>).</p></caption><graphic xmlns:xlink="http://www.w3.org/1999/xlink" xlink:href="mycokeys-101-045-g006.jpg" position="float" orientation="portrait" xlink:type="simple" id="oo_963603.jpg"><uri content-type="original_file" xlink:type="simple">https://binary.pensoft.net/fig/963603</uri></graphic></fig></tp:treatment-sec><tp:treatment-sec sec-type="distribution" id="SECID0EFLCK"><title>Host/distribution.</title><p>From <italic><tp:taxon-name><tp:taxon-name-part taxon-name-part-type="genus" reg="Cunninghamia">C.</tp:taxon-name-part><tp:taxon-name-part taxon-name-part-type="species" reg="lanceolata">lanceolata</tp:taxon-name-part></tp:taxon-name></italic> in Yangkou Forest Farm, Shunchang County, Nanping City, Fujian Province, China.</p></tp:treatment-sec><tp:treatment-sec sec-type="description" id="SECID0EWLCK"><title>Description.</title><p>Sexual state not observed. Asexual state: Sporulation abundant from sporodochia, rarely from conidiophores formed directly on the substrate mycelium. Conidiophores in the aerial mycelium unbranched, bearing terminal or intercalary monophialides, often reduced to single phialides. Phialides subulate to subcylindrical, smooth, thin-walled, (9.2–)10.3–16.3(–18.0) μm × (2.5–)2.6–3.4(–3.6) μm, (mean ± SD = 13.3 ± 3.0 μm × 3.0 ± 0.4 μm, n = 11), without periclinal thickening; microconidia subcylindrical to clavate, hyaline, smooth- and thin-walled, 0-septate, (5.6–)6.0–8.2(–8.3) μm × (1.9–)2.1–2.5(–2.7) μm, (mean ± SD = 7.1 ± 1.1 μm × 2.3 ± 0.2 μm, n=11), forming small false heads on the tips of monophialides. Sporodochia pale orange colored, formed abundantly on <abbrev xmlns:xlink="http://www.w3.org/1999/xlink" xlink:title="potato dextrose agar" id="ABBRID0E3LCK" xlink:type="simple">PDA</abbrev> after 40 days. Conidiophores in sporodochia (9.7–)18.8–31.5(–37.9) μm, (mean ± SD = 25.1 ± 6.4 μm, n = 37), irregularly branched and densely packed, bearing apical whorls of monophialides or 2–3 ployphialides; sporodochial phialides subulate to subcylindrical, (5.6–)10.0–16.1(–18.8) × (1.4–)2.5–3.9(–4.8) μm, (mean ± SD = 12.7 ± 3.4 × 3.2 ± 0.7 μm, n = 39), smooth, thin-walled. Sporodochial mesoconidia falcate, curved dorsiventrally with almost parallel sides tapering slightly towards both ends, with a blunt to papillate, curved apical cell and a foot-like basal cell, 1-septate, (21.8–)22.0–23.6(–23.8) × (4.7–)4.9–5.3(–5.3) μm, (mean ± SD = 22.8 ± 0.8 × 5.1 ± 0.2 μm, n = 6), macroconidia 4–6-septate, (40.2–)45.9–59.1(–63.4) × (4.5–)4.8–5.8(–6.9) μm, (mean ± SD = 52.5 ± 6.6 × 5.3 ± 0.5 μm, n = 18), hyaline, smooth, thin-walled. Chlamydospores absent.</p></tp:treatment-sec><tp:treatment-sec sec-type="description" id="SECID0EAMCK"><title>Culture characteristics.</title><p>Colonies on <abbrev xmlns:xlink="http://www.w3.org/1999/xlink" xlink:title="potato dextrose agar" id="ABBRID0EGMCK" xlink:type="simple">PDA</abbrev> growing in the dark with an average growth rate of 6.2 mm/d at 25 °C. Colony surface white to red, flat or slightly raised at the center; colony margins regular, round. Reverse red with white periphery. Odor absent. Colonies on <abbrev xmlns:xlink="http://www.w3.org/1999/xlink" xlink:title="synthetic nutrient-poor agar" id="ABBRID0EKMCK" xlink:type="simple">SNA</abbrev> incubated at 25 °C in the dark were regular, round, growing at 5.4 mm/d. Colony surface pure white, aerial mycelium abundant. Reverse pure white, without diffusible pigments. Colonies on <abbrev xmlns:xlink="http://www.w3.org/1999/xlink" xlink:title="oatmeal agar" id="ABBRID0EOMCK" xlink:type="simple">OMA</abbrev> incubated at 25 °C in the dark were regular, round, aerial mycelium abundant, loose to densely floccose, growing at 6.0 mm/d. Reverse red with white periphery. Colonies on <abbrev xmlns:xlink="http://www.w3.org/1999/xlink" xlink:title="corn meal agar" id="ABBRID0ESMCK" xlink:type="simple">CMA</abbrev> incubated at 25 °C in the dark were regular, round, colony surface and reverse red with white periphery, aerial mycelium absent or scant, growing at 7.1 mm/d.</p></tp:treatment-sec><tp:treatment-sec sec-type="material" id="SECID0EWMCK"><title>Additional materials examined.</title><p>China, Fujian Province, Nanping City, Shunchang County, Yangkou Forest Farm, <named-content xmlns:xlink="http://www.w3.org/1999/xlink" content-type="dwc:verbatimCoordinates" xlink:type="simple"><named-content content-type="geo-json" specific-use="{&#34;type&#34;:&#34;Point&#34;,&#34;coordinates&#34;:[117.880000,26.810000]}" id="NCID0E6MCK" xlink:type="simple">26°48′36″N, 117°52′48″E</named-content></named-content>, isolated from leaf spots of <italic><tp:taxon-name><tp:taxon-name-part taxon-name-part-type="genus" reg="Cunninghamia">Cunninghamia</tp:taxon-name-part><tp:taxon-name-part taxon-name-part-type="species" reg="lanceolata">lanceolata</tp:taxon-name-part></tp:taxon-name></italic>, May 2017, Wen-Li Cui, isolates: LC14-1, LC14-2, LC14-3.</p></tp:treatment-sec><tp:treatment-sec sec-type="notes" id="SECID0EPNCK"><title>Notes.</title><p>The isolates of <italic><tp:taxon-name><tp:taxon-name-part taxon-name-part-type="genus" reg="Fusarium">F.</tp:taxon-name-part><tp:taxon-name-part taxon-name-part-type="species" reg="fujianense">fujianense</tp:taxon-name-part></tp:taxon-name></italic> were phylogenetically closely related to <italic><tp:taxon-name><tp:taxon-name-part taxon-name-part-type="genus" reg="Fusarium">F.</tp:taxon-name-part><tp:taxon-name-part taxon-name-part-type="species" reg="citri-sinensis">citri-sinensis</tp:taxon-name-part></tp:taxon-name></italic> (ex-type, YZU 191316), <italic><tp:taxon-name><tp:taxon-name-part taxon-name-part-type="genus" reg="Fusarium">F.</tp:taxon-name-part><tp:taxon-name-part taxon-name-part-type="species" reg="cassiae">cassiae</tp:taxon-name-part></tp:taxon-name></italic> (ex-holotype, MFLUCC 18-0573), and <italic><tp:taxon-name><tp:taxon-name-part taxon-name-part-type="genus" reg="Fusarium">F.</tp:taxon-name-part><tp:taxon-name-part taxon-name-part-type="species" reg="stilboides">stilboides</tp:taxon-name-part></tp:taxon-name></italic> (ex-type, CBS 746.79) (Fig. <xref ref-type="fig" rid="F2">2</xref>). Between <italic><tp:taxon-name><tp:taxon-name-part taxon-name-part-type="genus" reg="Fusarium">F.</tp:taxon-name-part><tp:taxon-name-part taxon-name-part-type="species" reg="fujianense">fujianense</tp:taxon-name-part></tp:taxon-name></italic> isolates and ex-type of <italic><tp:taxon-name><tp:taxon-name-part taxon-name-part-type="genus" reg="Fusarium">F.</tp:taxon-name-part><tp:taxon-name-part taxon-name-part-type="species" reg="citri-sinensis">citri-sinensis</tp:taxon-name-part></tp:taxon-name></italic> YZU 191316, there were 13/672 differences in <italic><abbrev xmlns:xlink="http://www.w3.org/1999/xlink" xlink:title="translation elongation factor 1-alpha" id="ABBRID0E3PCK" xlink:type="simple">TEF-1α</abbrev></italic>, and 8/776 in <italic><abbrev xmlns:xlink="http://www.w3.org/1999/xlink" xlink:title="RNA polymerase second largest subunit" id="ABBRID0EBQCK" xlink:type="simple">RPB2</abbrev></italic>. Between <italic><tp:taxon-name><tp:taxon-name-part taxon-name-part-type="genus" reg="Fusarium">F.</tp:taxon-name-part><tp:taxon-name-part taxon-name-part-type="species" reg="fujianense">fujianense</tp:taxon-name-part></tp:taxon-name></italic> isolates and ex-holotype of <italic><tp:taxon-name><tp:taxon-name-part taxon-name-part-type="genus" reg="Fusarium">F.</tp:taxon-name-part><tp:taxon-name-part taxon-name-part-type="species" reg="cassiae">cassiae</tp:taxon-name-part></tp:taxon-name></italic> MFLUCC 18-0573, there were 25/672 differences in <italic><abbrev xmlns:xlink="http://www.w3.org/1999/xlink" xlink:title="translation elongation factor 1-alpha" id="ABBRID0E3QCK" xlink:type="simple">TEF-1α</abbrev></italic>, and 7/776 in <italic><abbrev xmlns:xlink="http://www.w3.org/1999/xlink" xlink:title="RNA polymerase second largest subunit" id="ABBRID0EBRCK" xlink:type="simple">RPB2</abbrev></italic>. Between <italic><tp:taxon-name><tp:taxon-name-part taxon-name-part-type="genus" reg="Fusarium">F.</tp:taxon-name-part><tp:taxon-name-part taxon-name-part-type="species" reg="fujianense">fujianense</tp:taxon-name-part></tp:taxon-name></italic> isolates and ex-type of <italic><tp:taxon-name><tp:taxon-name-part taxon-name-part-type="genus" reg="Fusarium">F.</tp:taxon-name-part><tp:taxon-name-part taxon-name-part-type="species" reg="stilboides">stilboides</tp:taxon-name-part></tp:taxon-name></italic> CBS 746.79, there were 16/672 differences in <italic><abbrev xmlns:xlink="http://www.w3.org/1999/xlink" xlink:title="translation elongation factor 1-alpha" id="ABBRID0E3RCK" xlink:type="simple">TEF-1α</abbrev></italic>, and 2/776 in <italic><abbrev xmlns:xlink="http://www.w3.org/1999/xlink" xlink:title="RNA polymerase second largest subunit" id="ABBRID0EBSCK" xlink:type="simple">RPB2</abbrev></italic>. The <italic><abbrev xmlns:xlink="http://www.w3.org/1999/xlink" xlink:title="RNA polymerase largest subunit" id="ABBRID0EGSCK" xlink:type="simple">RPB1</abbrev></italic> sequences of <italic><tp:taxon-name><tp:taxon-name-part taxon-name-part-type="genus" reg="Fusarium">F.</tp:taxon-name-part><tp:taxon-name-part taxon-name-part-type="species" reg="stilboides">stilboides</tp:taxon-name-part></tp:taxon-name></italic> CBS 746.79, <italic><tp:taxon-name><tp:taxon-name-part taxon-name-part-type="genus" reg="Fusarium">F.</tp:taxon-name-part><tp:taxon-name-part taxon-name-part-type="species" reg="cassiae">cassiae</tp:taxon-name-part></tp:taxon-name></italic> MFLUCC 18-0573, and <italic><tp:taxon-name><tp:taxon-name-part taxon-name-part-type="genus" reg="Fusarium">F.</tp:taxon-name-part><tp:taxon-name-part taxon-name-part-type="species" reg="citri-sinensis">citri-sinensis</tp:taxon-name-part></tp:taxon-name></italic> YZU 191316 were missing. The PHI analysis showed that there was no significant recombination between <italic><tp:taxon-name><tp:taxon-name-part taxon-name-part-type="genus" reg="Fusarium">F.</tp:taxon-name-part><tp:taxon-name-part taxon-name-part-type="species" reg="fujianense">fujianense</tp:taxon-name-part></tp:taxon-name></italic> isolates and its related species (Φw = 0.2461) (Fig. <xref ref-type="fig" rid="F3">3A</xref>). Morphologically, <italic><tp:taxon-name><tp:taxon-name-part taxon-name-part-type="genus" reg="Fusarium">F.</tp:taxon-name-part><tp:taxon-name-part taxon-name-part-type="species" reg="fujianense">fujianense</tp:taxon-name-part></tp:taxon-name></italic> differed from <italic><tp:taxon-name><tp:taxon-name-part taxon-name-part-type="genus" reg="Fusarium">F.</tp:taxon-name-part><tp:taxon-name-part taxon-name-part-type="species" reg="citri-sinensis">citri-sinensis</tp:taxon-name-part></tp:taxon-name></italic> in colony characteristics on <abbrev xmlns:xlink="http://www.w3.org/1999/xlink" xlink:title="potato dextrose agar" id="ABBRID0EQUCK" xlink:type="simple">PDA</abbrev>. The former developed dense mycelia and abundant red pigmentation, while the latter was characterized by sparse and loose aerial mycelia and pale pink pigment (<xref ref-type="bibr" rid="B91">Zhao et al. 2022</xref>). <italic><tp:taxon-name><tp:taxon-name-part taxon-name-part-type="genus" reg="Fusarium">F.</tp:taxon-name-part><tp:taxon-name-part taxon-name-part-type="species" reg="fujianense">fujianense</tp:taxon-name-part></tp:taxon-name></italic> can be differentiated from <italic><tp:taxon-name><tp:taxon-name-part taxon-name-part-type="genus" reg="Fusarium">F.</tp:taxon-name-part><tp:taxon-name-part taxon-name-part-type="species" reg="cassiae">cassiae</tp:taxon-name-part></tp:taxon-name></italic> in having abundant red pigmentation produced in <abbrev xmlns:xlink="http://www.w3.org/1999/xlink" xlink:title="potato dextrose agar" id="ABBRID0EOVCK" xlink:type="simple">PDA</abbrev> vs. without diffusible pigments in <italic><tp:taxon-name><tp:taxon-name-part taxon-name-part-type="genus" reg="Fusarium">F.</tp:taxon-name-part><tp:taxon-name-part taxon-name-part-type="species" reg="cassiae">cassiae</tp:taxon-name-part></tp:taxon-name></italic> (<xref ref-type="bibr" rid="B64">Perera et al. 2020</xref>). <italic><tp:taxon-name><tp:taxon-name-part taxon-name-part-type="genus" reg="Fusarium">F.</tp:taxon-name-part><tp:taxon-name-part taxon-name-part-type="species" reg="fujianense">fujianense</tp:taxon-name-part></tp:taxon-name></italic> can be distinguished from <italic><tp:taxon-name><tp:taxon-name-part taxon-name-part-type="genus" reg="Fusarium">F.</tp:taxon-name-part><tp:taxon-name-part taxon-name-part-type="species" reg="stilboides">stilboides</tp:taxon-name-part></tp:taxon-name></italic> by having different 0-septate conidia (5.6–8.3 × 1.9–2.7 μm vs. 7–14 × 2–2.5 µm) (<xref ref-type="bibr" rid="B7">Booth and Waterston 1964</xref>). Thus, <italic><tp:taxon-name><tp:taxon-name-part taxon-name-part-type="genus" reg="Fusarium">F.</tp:taxon-name-part><tp:taxon-name-part taxon-name-part-type="species" reg="fujianense">fujianense</tp:taxon-name-part></tp:taxon-name></italic> is recognized as a novel species in <italic><tp:taxon-name><tp:taxon-name-part taxon-name-part-type="genus" reg="Fusarium">F.</tp:taxon-name-part><tp:taxon-name-part taxon-name-part-type="species" reg="lateritium">lateritium</tp:taxon-name-part></tp:taxon-name></italic> species complex.</p></tp:treatment-sec><tp:treatment-sec><!--Section generated to contain objects referenced in tp:taxon-treatment.--><fig id="F2" position="float" orientation="portrait"><object-id xmlns:xlink="http://www.w3.org/1999/xlink" content-type="doi" xlink:type="simple">10.3897/mycokeys.101.113128.figure2</object-id><object-id xmlns:xlink="http://www.w3.org/1999/xlink" content-type="arpha" xlink:type="simple">BBAA6977-C901-5F14-A6E6-A55A401274B9</object-id><label>Figure 2.</label><caption><p>Phylogenetic relationships of 16 isolates of the <italic><tp:taxon-name><tp:taxon-name-part taxon-name-part-type="genus" reg="Fusarium">Fusarium</tp:taxon-name-part><tp:taxon-name-part taxon-name-part-type="species" reg="lateritium">lateritium</tp:taxon-name-part></tp:taxon-name></italic> species complex with related taxa with concatenated sequences of the <italic><abbrev xmlns:xlink="http://www.w3.org/1999/xlink" xlink:title="translation elongation factor 1-alpha" id="ABBRID0ETHBK" xlink:type="simple">TEF-1α</abbrev></italic>, <italic><abbrev xmlns:xlink="http://www.w3.org/1999/xlink" xlink:title="RNA polymerase second largest subunit" id="ABBRID0EYHBK" xlink:type="simple">RPB2</abbrev></italic>, and <italic><abbrev xmlns:xlink="http://www.w3.org/1999/xlink" xlink:title="RNA polymerase largest subunit" id="ABBRID0E4HBK" xlink:type="simple">RPB1</abbrev></italic> loci using Bayesian inference (<abbrev xmlns:xlink="http://www.w3.org/1999/xlink" xlink:title="Bayesian Inference" id="ABBRID0EBIBK" xlink:type="simple">BI</abbrev>) and maximum likelihood (<abbrev xmlns:xlink="http://www.w3.org/1999/xlink" xlink:title="Maximum Likelihood" id="ABBRID0EFIBK" xlink:type="simple">ML</abbrev>) methods. Bootstrap support values from <abbrev xmlns:xlink="http://www.w3.org/1999/xlink" xlink:title="Maximum Likelihood" id="ABBRID0EJIBK" xlink:type="simple">ML</abbrev> ≥ 70% and <abbrev xmlns:xlink="http://www.w3.org/1999/xlink" xlink:title="Bayesian Inference" id="ABBRID0ENIBK" xlink:type="simple">BI</abbrev> posterior values ≥ 0.9 are shown at nodes (<abbrev xmlns:xlink="http://www.w3.org/1999/xlink" xlink:title="Maximum Likelihood" id="ABBRID0ERIBK" xlink:type="simple">ML</abbrev>/<abbrev xmlns:xlink="http://www.w3.org/1999/xlink" xlink:title="Bayesian Inference" id="ABBRID0EVIBK" xlink:type="simple">BI</abbrev>). <italic><tp:taxon-name><tp:taxon-name-part taxon-name-part-type="genus" reg="Fusarium">Fusarium</tp:taxon-name-part><tp:taxon-name-part taxon-name-part-type="species" reg="sublunatum">sublunatum</tp:taxon-name-part></tp:taxon-name></italic> CBS 189.34<sup>T</sup> was the outgroup. * indicates strains of this study. <sup>T</sup> indicates the ex-type strains. <sup>LT</sup>: Ex-lectotype, <sup>NT</sup>: Ex-neotype, <sup>HT</sup>: Ex-holotype.</p></caption><graphic xmlns:xlink="http://www.w3.org/1999/xlink" xlink:href="mycokeys-101-045-g002.jpg" position="float" orientation="portrait" xlink:type="simple" id="oo_963599.jpg"><uri content-type="original_file" xlink:type="simple">https://binary.pensoft.net/fig/963599</uri></graphic></fig><fig id="F3" position="float" orientation="portrait"><object-id xmlns:xlink="http://www.w3.org/1999/xlink" content-type="doi" xlink:type="simple">10.3897/mycokeys.101.113128.figure3</object-id><object-id xmlns:xlink="http://www.w3.org/1999/xlink" content-type="arpha" xlink:type="simple">AA7B87AC-153D-5C92-A1C4-9464ED25BAD6</object-id><label>Figure 3.</label><caption><p>Splitgraphs showing the results of the pairwise homoplasy index (PHI) test of three newly described taxa and closely related species using both LogDet transformation and splits decomposition <bold>A</bold> the PHI of <italic><tp:taxon-name><tp:taxon-name-part taxon-name-part-type="genus" reg="Fusarium">Fusarium</tp:taxon-name-part><tp:taxon-name-part taxon-name-part-type="species" reg="fujianense">fujianense</tp:taxon-name-part></tp:taxon-name></italic> sp. nov. with their phylogenetically related isolates or species <bold>B</bold> the PHI of <italic><tp:taxon-name><tp:taxon-name-part taxon-name-part-type="genus" reg="Fusarium">F.</tp:taxon-name-part><tp:taxon-name-part taxon-name-part-type="species" reg="hunanense">hunanense</tp:taxon-name-part></tp:taxon-name></italic> sp. nov. with their phylogenetically related isolates or species <bold>C</bold> the PHI of <italic><tp:taxon-name><tp:taxon-name-part taxon-name-part-type="genus" reg="Fusarium">F.</tp:taxon-name-part><tp:taxon-name-part taxon-name-part-type="species" reg="guizhouense">guizhouense</tp:taxon-name-part></tp:taxon-name></italic> sp. nov. with their phylogenetically related isolates or species. PHI test value (Φ<sub>w</sub>) &lt; 0.05 indicate significant recombination within a dataset. * indicates isolates of this study. <sup>T</sup> indicates ex-types. <sup>HT</sup> indicates ex-holotypes.</p></caption><graphic xmlns:xlink="http://www.w3.org/1999/xlink" xlink:href="mycokeys-101-045-g003.jpg" position="float" orientation="portrait" xlink:type="simple" id="oo_963600.jpg"><uri content-type="original_file" xlink:type="simple">https://binary.pensoft.net/fig/963600</uri></graphic></fig></tp:treatment-sec><ref-list><ref id="B91"><mixed-citation xmlns:xlink="http://www.w3.org/1999/xlink" xlink:type="simple"><person-group><name name-style="western"><surname>Zhao</surname><given-names>L</given-names></name><name name-style="western"><surname>Wei</surname><given-names>X</given-names></name><name name-style="western"><surname>Huang</surname><given-names>CX</given-names></name><name name-style="western"><surname>Yi</surname><given-names>JP</given-names></name><name name-style="western"><surname>Deng</surname><given-names>JX</given-names></name><name name-style="western"><surname>Cui</surname><given-names>MJ</given-names></name></person-group> (<year>2022</year>) <article-title><italic><tp:taxon-name><tp:taxon-name-part taxon-name-part-type="genus">Fusarium</tp:taxon-name-part><tp:taxon-name-part taxon-name-part-type="species">citri-sinensis</tp:taxon-name-part></tp:taxon-name></italic> sp. nov. (<tp:taxon-name><tp:taxon-name-part taxon-name-part-type="phylum">Ascomycota</tp:taxon-name-part></tp:taxon-name>: <tp:taxon-name><tp:taxon-name-part taxon-name-part-type="family">Nectriaceae</tp:taxon-name-part></tp:taxon-name>) isolated from fruit of <italic><tp:taxon-name><tp:taxon-name-part taxon-name-part-type="genus">Citrus</tp:taxon-name-part><tp:taxon-name-part taxon-name-part-type="species">sinensis</tp:taxon-name-part></tp:taxon-name></italic> in China.</article-title><source>Phytotaxa</source><volume>555</volume>(<issue>3</issue>): <fpage>259</fpage>–<lpage>266</lpage>. <ext-link xlink:href="10.11646/phytotaxa.555.3.5" ext-link-type="doi" xlink:type="simple">https://doi.org/10.11646/phytotaxa.555.3.5</ext-link></mixed-citation></ref><ref id="B64"><mixed-citation xmlns:xlink="http://www.w3.org/1999/xlink" xlink:type="simple"><person-group><name name-style="western"><surname>Perera</surname><given-names>R</given-names></name><name name-style="western"><surname>Hyde</surname><given-names>K</given-names></name><name name-style="western"><surname>Maharachchikumbura</surname><given-names>S</given-names></name><name name-style="western"><surname>Jones</surname><given-names>E</given-names></name><name name-style="western"><surname>McKenzie</surname><given-names>E</given-names></name><name name-style="western"><surname>Stadler</surname><given-names>M</given-names></name><name name-style="western"><surname>Lee</surname><given-names>H</given-names></name><name name-style="western"><surname>Samarakoon</surname><given-names>MC</given-names></name><name name-style="western"><surname>Ekanayaka</surname><given-names>A</given-names></name><name name-style="western"><surname>Erio</surname><given-names>C</given-names></name><name name-style="western"><surname>Liu</surname><given-names>JK</given-names></name></person-group> (<year>2020</year>) <article-title><tp:taxon-name><tp:taxon-name-part taxon-name-part-type="kingdom">Fungi</tp:taxon-name-part></tp:taxon-name> on wild seeds and fruits.</article-title><source>Mycosphere</source><volume>11</volume>(<issue>1</issue>): <fpage>2108</fpage>–<lpage>2480</lpage>. <ext-link xlink:href="10.5943/mycosphere/11/1/14" ext-link-type="doi" xlink:type="simple">https://doi.org/10.5943/mycosphere/11/1/14</ext-link></mixed-citation></ref><ref id="B7"><mixed-citation xmlns:xlink="http://www.w3.org/1999/xlink" xlink:type="simple"><person-group><name name-style="western"><surname>Booth</surname><given-names>C</given-names></name><name name-style="western"><surname>Waterston</surname><given-names>J</given-names></name></person-group> (<year>1964</year>) <source><italic><tp:taxon-name><tp:taxon-name-part taxon-name-part-type="genus">Fusarium</tp:taxon-name-part><tp:taxon-name-part taxon-name-part-type="species">stilboides</tp:taxon-name-part></tp:taxon-name></italic>. [Descriptions of <tp:taxon-name><tp:taxon-name-part taxon-name-part-type="kingdom">Fungi</tp:taxon-name-part></tp:taxon-name> and <tp:taxon-name><tp:taxon-name-part taxon-name-part-type="division">Bacteria</tp:taxon-name-part></tp:taxon-name>].</source><publisher-name>CABI International</publisher-name>, <publisher-loc>Sheet</publisher-loc>, <size units="page">30 pp</size>.</mixed-citation></ref></ref-list></tp:taxon-treatment>
