# Supplementary material for: ﻿Morphological and phylogenetic analyses reveal three new species of Fusarium (Hypocreales, Nectriaceae) associated with leaf blight on Cunninghamialanceolata in China
Source: MycoKeys. 2024 Jan 8;101:45–80. doi: 10.3897/mycokeys.101.113128 (PMC10790579; doi:10.3897/mycokeys.101.113128)
Supplement: XML Treatment for Fusarium guizhouense [file mycokeys.101.113128-treatment4.xml]

<!DOCTYPE tp:taxon-treatment
  PUBLIC "-//TaxonX//DTD Taxonomic Treatment Publishing DTD v0 20100105//EN" "tax-treatment-NSO.dtd">
<tp:taxon-treatment xmlns:tp="http://www.plazi.org/taxpub"><tp:treatment-meta><kwd-group><label>Taxon classification</label><kwd>
                <named-content content-type="kingdom">Fungi</named-content>
              </kwd><kwd>
                <named-content content-type="order">Hypocreales</named-content>
              </kwd><kwd>
                <named-content content-type="family">Nectriaceae</named-content>
              </kwd></kwd-group><mixed-citation publication-type="journal"><person-group><name><surname>He</surname><given-names>Jiao</given-names></name><name><surname>Li</surname><given-names>De-Wei</given-names></name><name><surname>Cui</surname><given-names>Wen-Li</given-names></name><name><surname>Zhu</surname><given-names>Li-Hua</given-names></name><name><surname>Huang</surname><given-names>Lin</given-names></name></person-group><article-title>﻿Morphological and phylogenetic analyses reveal three new species of <italic><tp:taxon-name><tp:taxon-name-part taxon-name-part-type="genus" reg="Fusarium">Fusarium</tp:taxon-name-part></tp:taxon-name></italic> (<tp:taxon-name><tp:taxon-name-part taxon-name-part-type="order">Hypocreales</tp:taxon-name-part></tp:taxon-name>, <tp:taxon-name><tp:taxon-name-part taxon-name-part-type="family">Nectriaceae</tp:taxon-name-part></tp:taxon-name>) associated with leaf blight on <italic><tp:taxon-name><tp:taxon-name-part taxon-name-part-type="genus" reg="Cunninghamia">Cunninghamia</tp:taxon-name-part><tp:taxon-name-part taxon-name-part-type="species" reg="lanceolata">lanceolata</tp:taxon-name-part></tp:taxon-name></italic> in China</article-title><source>MycoKeys</source><day>08</day><month>01</month><year>2024</year><volume>101</volume><fpage>45</fpage><lpage>80</lpage><pub-id pub-id-type="doi">10.3897/mycokeys.101.113128</pub-id></mixed-citation></tp:treatment-meta><tp:nomenclature><label>﻿</label><tp:taxon-name>
              <object-id xmlns:xlink="http://www.w3.org/1999/xlink" content-type="arpha" xlink:type="simple">6DE090D8-85D7-556C-B459-F6C6589E41CF</object-id>
              <tp:taxon-name-part taxon-name-part-type="genus" reg="Fusarium">Fusarium</tp:taxon-name-part>
              <tp:taxon-name-part taxon-name-part-type="species" reg="guizhouense">guizhouense</tp:taxon-name-part>
              <object-id xmlns:xlink="http://www.w3.org/1999/xlink" xlink:type="simple">Index Fungorum Number: IF900474</object-id>
            </tp:taxon-name><tp:taxon-authority>Lin Huang, Jiao He &amp; D.W. Li</tp:taxon-authority><tp:taxon-status xmlns:xlink="http://www.w3.org/1999/xlink" xlink:type="simple">sp. nov.</tp:taxon-status><xref ref-type="fig" rid="F7">Fig. 7</xref></tp:nomenclature><tp:treatment-sec sec-type="etymology" id="SECID0E5YCK"><title>Etymology.</title><p>Epithet is after Guizhou Province where the type specimen was collected.</p></tp:treatment-sec><tp:treatment-sec sec-type="Holotype" id="SECID0EDZCK"><title>Holotype.</title><p>China, Guizhou Province, Qiandongnan Miao and Dong Autonomous Prefecture, Cengong County, Kelou Town, <named-content xmlns:xlink="http://www.w3.org/1999/xlink" content-type="dwc:verbatimCoordinates" xlink:type="simple"><named-content content-type="geo-json" specific-use="{&#34;type&#34;:&#34;Point&#34;,&#34;coordinates&#34;:[108.369167,27.382778]}" id="NCID0EMZCK" xlink:type="simple">27°22′58″N, 108°22′9″E</named-content></named-content>, isolated from leaf spots of <italic><tp:taxon-name><tp:taxon-name-part taxon-name-part-type="genus" reg="Cunninghamia">Cunninghamia</tp:taxon-name-part><tp:taxon-name-part taxon-name-part-type="species" reg="lanceolata">lanceolata</tp:taxon-name-part></tp:taxon-name></italic>, May 2017, Wen-Li Cui, (holotype: <abbrev xmlns:xlink="http://www.w3.org/1999/xlink" xlink:title="China Forestry Culture Collection Center" id="ABBRID0E3ZCK" xlink:type="simple">CFCC</abbrev> 57575). Holotype specimen is a living specimen maintained via lyophilization at the China Forestry Culture Collection Center (<abbrev xmlns:xlink="http://www.w3.org/1999/xlink" xlink:title="China Forestry Culture Collection Center" id="ABBRID0EA1CK" xlink:type="simple">CFCC</abbrev>). Ex-type (GZ7-20-1) is maintained at the Forest Pathology Laboratory, Nanjing Forestry University.</p><fig id="F7" position="float" orientation="portrait"><object-id xmlns:xlink="http://www.w3.org/1999/xlink" content-type="doi" xlink:type="simple">10.3897/mycokeys.101.113128.figure7</object-id><object-id xmlns:xlink="http://www.w3.org/1999/xlink" content-type="arpha" xlink:type="simple">6147C857-99F3-5799-95E1-6E7AB40E5F3C</object-id><label>Figure 7.</label><caption><p><italic><tp:taxon-name><tp:taxon-name-part taxon-name-part-type="genus" reg="Fusarium">Fusarium</tp:taxon-name-part><tp:taxon-name-part taxon-name-part-type="species" reg="guizhouense">guizhouense</tp:taxon-name-part></tp:taxon-name></italic> (GZ7-20-1) <bold>A–D</bold> colonies on <abbrev xmlns:xlink="http://www.w3.org/1999/xlink" xlink:title="potato dextrose agar" id="ABBRID0EZ1CK" xlink:type="simple">PDA</abbrev>, <abbrev xmlns:xlink="http://www.w3.org/1999/xlink" xlink:title="synthetic nutrient-poor agar" id="ABBRID0E41CK" xlink:type="simple">SNA</abbrev>, <abbrev xmlns:xlink="http://www.w3.org/1999/xlink" xlink:title="oatmeal agar" id="ABBRID0EB2CK" xlink:type="simple">OMA</abbrev>, and <abbrev xmlns:xlink="http://www.w3.org/1999/xlink" xlink:title="corn meal agar" id="ABBRID0EF2CK" xlink:type="simple">CMA</abbrev>, respectively, after 5 days at 24 °C in the dark <bold>E</bold> sporodochia formed on the surface of carnation leaves <bold>F–J</bold> sporodochial conidiophores, phialides, and macroconidia <bold>K</bold> macroconidia (4–6-septate). Scale bars: 200 μm (<bold>E</bold>); 10 μm (<bold>F, G, K</bold>); 50 μm (<bold>H–J</bold>).</p></caption><graphic xmlns:xlink="http://www.w3.org/1999/xlink" xlink:href="mycokeys-101-045-g007.jpg" position="float" orientation="portrait" xlink:type="simple" id="oo_963604.jpg"><uri content-type="original_file" xlink:type="simple">https://binary.pensoft.net/fig/963604</uri></graphic></fig></tp:treatment-sec><tp:treatment-sec sec-type="distribution" id="SECID0E12CK"><title>Host/distribution.</title><p>From <italic><tp:taxon-name><tp:taxon-name-part taxon-name-part-type="genus" reg="Cunninghamia">C.</tp:taxon-name-part><tp:taxon-name-part taxon-name-part-type="species" reg="lanceolata">lanceolata</tp:taxon-name-part></tp:taxon-name></italic> in Kelou Town, Cengong County, Qiandongnan Miao and Dong Autonomous Prefecture, Guizhou Province, China.</p></tp:treatment-sec><tp:treatment-sec sec-type="description" id="SECID0EL3CK"><title>Description.</title><p>Sexual state not observed. Asexual state: Sporulation abundant from sporodochia, rarely from conidiophores formed directly on the substrate mycelium. Conidiophores in the aerial mycelium absent. Sporodochia bright orange colored, formed abundantly on carnation leaves. Conidiophores in sporodochia (13.8–)18.8–25.8(–29.8) μm, (mean ± SD = 22.3 ± 3.5 μm, n = 39), irregularly branched and densely packed, bearing apical whorls of 1–4 phialides; sporodochial phialides subulate to subcylindrical, (8.2–)10.6–14.7(–16.9) × (2.7–)3.1–4.0(–4.8) μm, (mean ± SD = 12.6 ± 2.0 × 3.6 ± 0.5 μm, n = 40), smooth, thin-walled. Sporodochial macroconidia colorless, straight or slightly curved, wider at the middle or apical part, tapering towards the base, with a blunt and often curved apical cell and a foot-like to slightly notched basal cell, 4–5-septate. Four-septate conidia: (30.8–)33.3–40.9(–40.6) × (4.5–)5.3–6.4(–6.9) μm, (mean ± SD = 37.1 ± 3.8 × 5.9 ± 0.5 μm, n = 52), five-septate conidia: (33.4–)38.0–45.4(–51.3) × (5.0–)5.7–6.9(–7.5) μm, (mean ± SD = 41.7 ± 3.7 × 6.3 ± 0.6 μm, n = 60), smooth, thin-walled. Chlamydospores absent.</p></tp:treatment-sec><tp:treatment-sec sec-type="description" id="SECID0EQ3CK"><title>Culture characteristics.</title><p>Colonies on <abbrev xmlns:xlink="http://www.w3.org/1999/xlink" xlink:title="potato dextrose agar" id="ABBRID0EW3CK" xlink:type="simple">PDA</abbrev> growing in the dark with an average growth rate of 16.7 mm/d at 25 °C. Colony color white at first, becoming buff, felty to cottony. Aerial mycelium abundant, loose to densely floccose; margins irregular and fimbriate. Reverse pale buff with white periphery. Odor absent. Colonies on <abbrev xmlns:xlink="http://www.w3.org/1999/xlink" xlink:title="synthetic nutrient-poor agar" id="ABBRID0E13CK" xlink:type="simple">SNA</abbrev> incubated at 25 °C in the dark were irregular, growing at 9.7 mm/d. Colony surface pure white, aerial mycelium scant, forming irregular rings at the periphery of the colony; margins lobate or serrate. Reverse pure white, without diffusible pigments. Colonies on <abbrev xmlns:xlink="http://www.w3.org/1999/xlink" xlink:title="oatmeal agar" id="ABBRID0E53CK" xlink:type="simple">OMA</abbrev> incubated at 25 °C in the dark were irregular, aerial mycelium abundant, loose to densely floccose, growing at 13.1 mm/d. Colony in reverse was white with litter gray pigmentation. Colonies on <abbrev xmlns:xlink="http://www.w3.org/1999/xlink" xlink:title="corn meal agar" id="ABBRID0EC4CK" xlink:type="simple">CMA</abbrev> incubated at 25 °C in the dark were round, colony surface and reverse white, flat, radially striated, membranous to dusty, aerial mycelium scant or absent; colony margins irregular, lobate or serrate, growing at 9.6 mm/d.</p></tp:treatment-sec><tp:treatment-sec sec-type="material" id="SECID0EG4CK"><title>Additional materials examined.</title><p>China, Guizhou province, Qiandongnan Miao and Dong Autonomous Prefecture, Cengong County, Kelou Town, <named-content xmlns:xlink="http://www.w3.org/1999/xlink" content-type="dwc:verbatimCoordinates" xlink:type="simple"><named-content content-type="geo-json" specific-use="{&#34;type&#34;:&#34;Point&#34;,&#34;coordinates&#34;:[108.369167,27.382778]}" id="NCID0EP4CK" xlink:type="simple">27°22′58″N, 108°22′9″E</named-content></named-content>, isolated from leaf spots of <italic><tp:taxon-name><tp:taxon-name-part taxon-name-part-type="genus" reg="Cunninghamia">Cunninghamia</tp:taxon-name-part><tp:taxon-name-part taxon-name-part-type="species" reg="lanceolata">lanceolata</tp:taxon-name-part></tp:taxon-name></italic>, May 2017, Wen-Li Cui, isolates: GZ7-20-1-1, GZ7-20-1-2, GZ7-20-1-3.</p></tp:treatment-sec><tp:treatment-sec sec-type="notes" id="SECID0E64CK"><title>Notes.</title><p>The isolates of <italic><tp:taxon-name><tp:taxon-name-part taxon-name-part-type="genus" reg="Fusarium">F.</tp:taxon-name-part><tp:taxon-name-part taxon-name-part-type="species" reg="guizhouense">guizhouense</tp:taxon-name-part></tp:taxon-name></italic> were phylogenetically close to <italic><tp:taxon-name><tp:taxon-name-part taxon-name-part-type="genus" reg="Fusarium">F.</tp:taxon-name-part><tp:taxon-name-part taxon-name-part-type="species" reg="sambucinum">sambucinum</tp:taxon-name-part></tp:taxon-name></italic> (ex-holotype, CBS 146.95), <italic><tp:taxon-name><tp:taxon-name-part taxon-name-part-type="genus" reg="Fusarium">F.</tp:taxon-name-part><tp:taxon-name-part taxon-name-part-type="species" reg="poae">poae</tp:taxon-name-part></tp:taxon-name></italic> (ex-type, NRRL 26941), and <italic><tp:taxon-name><tp:taxon-name-part taxon-name-part-type="genus" reg="Fusarium">F.</tp:taxon-name-part><tp:taxon-name-part taxon-name-part-type="species" reg="venenatum">venenatum</tp:taxon-name-part></tp:taxon-name></italic> (ex-type, CBS 458.93) (Fig. <xref ref-type="fig" rid="F5">5</xref>). Between <italic><tp:taxon-name><tp:taxon-name-part taxon-name-part-type="genus" reg="Fusarium">F.</tp:taxon-name-part><tp:taxon-name-part taxon-name-part-type="species" reg="guizhouense">guizhouense</tp:taxon-name-part></tp:taxon-name></italic> isolates and ex-holotype of <italic><tp:taxon-name><tp:taxon-name-part taxon-name-part-type="genus" reg="Fusarium">F.</tp:taxon-name-part><tp:taxon-name-part taxon-name-part-type="species" reg="sambucinum">sambucinum</tp:taxon-name-part></tp:taxon-name></italic> CBS 146.95, there were 34/577 differences in <italic><abbrev xmlns:xlink="http://www.w3.org/1999/xlink" xlink:title="translation elongation factor 1-alpha" id="ABBRID0EMADK" xlink:type="simple">TEF-1α</abbrev></italic>, 8/897 in <italic><abbrev xmlns:xlink="http://www.w3.org/1999/xlink" xlink:title="RNA polymerase second largest subunit" id="ABBRID0ERADK" xlink:type="simple">RPB2</abbrev></italic>. The <italic><abbrev xmlns:xlink="http://www.w3.org/1999/xlink" xlink:title="RNA polymerase largest subunit" id="ABBRID0EWADK" xlink:type="simple">RPB1</abbrev></italic> sequence of <italic><tp:taxon-name><tp:taxon-name-part taxon-name-part-type="genus" reg="Fusarium">F.</tp:taxon-name-part><tp:taxon-name-part taxon-name-part-type="species" reg="sambucinum">sambucinum</tp:taxon-name-part></tp:taxon-name></italic> CBS 146.95 was missing. Between <italic><tp:taxon-name><tp:taxon-name-part taxon-name-part-type="genus" reg="Fusarium">F.</tp:taxon-name-part><tp:taxon-name-part taxon-name-part-type="species" reg="guizhouense">guizhouense</tp:taxon-name-part></tp:taxon-name></italic> isolates and ex-type of <italic><tp:taxon-name><tp:taxon-name-part taxon-name-part-type="genus" reg="Fusarium">F.</tp:taxon-name-part><tp:taxon-name-part taxon-name-part-type="species" reg="poae">poae</tp:taxon-name-part></tp:taxon-name></italic> NRRL 26941, there were 24/897 differences in <italic><abbrev xmlns:xlink="http://www.w3.org/1999/xlink" xlink:title="RNA polymerase second largest subunit" id="ABBRID0E3BDK" xlink:type="simple">RPB2</abbrev></italic>, 26/641 in <italic><abbrev xmlns:xlink="http://www.w3.org/1999/xlink" xlink:title="RNA polymerase largest subunit" id="ABBRID0EBCDK" xlink:type="simple">RPB1</abbrev></italic>. The <italic><abbrev xmlns:xlink="http://www.w3.org/1999/xlink" xlink:title="translation elongation factor 1-alpha" id="ABBRID0EGCDK" xlink:type="simple">TEF-1α</abbrev></italic> sequence of <italic><tp:taxon-name><tp:taxon-name-part taxon-name-part-type="genus" reg="Fusarium">F.</tp:taxon-name-part><tp:taxon-name-part taxon-name-part-type="species" reg="poae">poae</tp:taxon-name-part></tp:taxon-name></italic> NRRL 26941 was missing. Between <italic><tp:taxon-name><tp:taxon-name-part taxon-name-part-type="genus" reg="Fusarium">F.</tp:taxon-name-part><tp:taxon-name-part taxon-name-part-type="species" reg="guizhouense">guizhouense</tp:taxon-name-part></tp:taxon-name></italic> isolates and ex-type of <italic><tp:taxon-name><tp:taxon-name-part taxon-name-part-type="genus" reg="Fusarium">F.</tp:taxon-name-part><tp:taxon-name-part taxon-name-part-type="species" reg="venenatum">venenatum</tp:taxon-name-part></tp:taxon-name></italic> CBS 458.93, there were 20/577 differences in <italic><abbrev xmlns:xlink="http://www.w3.org/1999/xlink" xlink:title="translation elongation factor 1-alpha" id="ABBRID0EMDDK" xlink:type="simple">TEF-1α</abbrev></italic>, 8/897 in <italic><abbrev xmlns:xlink="http://www.w3.org/1999/xlink" xlink:title="RNA polymerase second largest subunit" id="ABBRID0ERDDK" xlink:type="simple">RPB2</abbrev></italic>. The <italic><abbrev xmlns:xlink="http://www.w3.org/1999/xlink" xlink:title="RNA polymerase largest subunit" id="ABBRID0EWDDK" xlink:type="simple">RPB1</abbrev></italic> sequence of <italic><tp:taxon-name><tp:taxon-name-part taxon-name-part-type="genus" reg="Fusarium">F.</tp:taxon-name-part><tp:taxon-name-part taxon-name-part-type="species" reg="venenatum">venenatum</tp:taxon-name-part></tp:taxon-name></italic> CBS 458.93 was missing. The PHI analysis showed that there was no significant recombination between <italic><tp:taxon-name><tp:taxon-name-part taxon-name-part-type="genus" reg="Fusarium">F.</tp:taxon-name-part><tp:taxon-name-part taxon-name-part-type="species" reg="guizhouense">guizhouense</tp:taxon-name-part></tp:taxon-name></italic> isolates and its related species (Φ<sub>w</sub> = 0.7313) (Fig. <xref ref-type="fig" rid="F3">3C</xref>). Morphologically, Sporodochial phialides of the <italic><tp:taxon-name><tp:taxon-name-part taxon-name-part-type="genus" reg="Fusarium">F.</tp:taxon-name-part><tp:taxon-name-part taxon-name-part-type="species" reg="guizhouense">guizhouense</tp:taxon-name-part></tp:taxon-name></italic> isolates (10.6–14.7 × 3.1–4.0 μm) were smaller than those of <italic><tp:taxon-name><tp:taxon-name-part taxon-name-part-type="genus" reg="Fusarium">F.</tp:taxon-name-part><tp:taxon-name-part taxon-name-part-type="species" reg="sambucinum">sambucinum</tp:taxon-name-part></tp:taxon-name></italic> NRRL 22203 (ex-lectotype) (14.0–18.0 × 3.8–4.5 µm) (<xref ref-type="bibr" rid="B53">Nirenberg 1995</xref>). <italic><tp:taxon-name><tp:taxon-name-part taxon-name-part-type="genus" reg="Fusarium">Fusarium</tp:taxon-name-part></tp:taxon-name></italic> sp. FSAMSC_11 (NRRL 22192) is closely related to <italic><tp:taxon-name><tp:taxon-name-part taxon-name-part-type="genus" reg="Fusarium">F.</tp:taxon-name-part><tp:taxon-name-part taxon-name-part-type="species" reg="guizhouense">guizhouense</tp:taxon-name-part></tp:taxon-name></italic>, but it has no morphological data available (<xref ref-type="bibr" rid="B40">Laraba et al. 2021</xref>). Further study on this isolate (NRRL 22192) is necessary to determine its taxonomic placement. In conclusion, the phylogenetic and morphological evidence support this fungus being a new species within the <italic><tp:taxon-name><tp:taxon-name-part taxon-name-part-type="genus" reg="Fusarium">F.</tp:taxon-name-part><tp:taxon-name-part taxon-name-part-type="species" reg="sambucinum">sambucinum</tp:taxon-name-part></tp:taxon-name></italic> species complex.</p></tp:treatment-sec><tp:treatment-sec><!--Section generated to contain objects referenced in tp:taxon-treatment.--><fig id="F5" position="float" orientation="portrait"><object-id xmlns:xlink="http://www.w3.org/1999/xlink" content-type="doi" xlink:type="simple">10.3897/mycokeys.101.113128.figure5</object-id><object-id xmlns:xlink="http://www.w3.org/1999/xlink" content-type="arpha" xlink:type="simple">B2F6EB55-9B29-5F47-8B87-4ABAB92BB1F8</object-id><label>Figure 5.</label><caption><p>Phylogenetic relationships of 30 isolates of the <italic><tp:taxon-name><tp:taxon-name-part taxon-name-part-type="genus" reg="Fusarium">Fusarium</tp:taxon-name-part><tp:taxon-name-part taxon-name-part-type="species" reg="sambucinum">sambucinum</tp:taxon-name-part></tp:taxon-name></italic> species complex with related taxa with concatenated sequences of the <italic><abbrev xmlns:xlink="http://www.w3.org/1999/xlink" xlink:title="translation elongation factor 1-alpha" id="ABBRID0E4XBK" xlink:type="simple">TEF-1α</abbrev></italic>, <italic><abbrev xmlns:xlink="http://www.w3.org/1999/xlink" xlink:title="RNA polymerase second largest subunit" id="ABBRID0ECYBK" xlink:type="simple">RPB2</abbrev></italic>, and <italic><abbrev xmlns:xlink="http://www.w3.org/1999/xlink" xlink:title="RNA polymerase largest subunit" id="ABBRID0EHYBK" xlink:type="simple">RPB1</abbrev></italic> loci using Bayesian inference (<abbrev xmlns:xlink="http://www.w3.org/1999/xlink" xlink:title="Bayesian Inference" id="ABBRID0ELYBK" xlink:type="simple">BI</abbrev>) and maximum likelihood (<abbrev xmlns:xlink="http://www.w3.org/1999/xlink" xlink:title="Maximum Likelihood" id="ABBRID0EPYBK" xlink:type="simple">ML</abbrev>) methods. Bootstrap support values from <abbrev xmlns:xlink="http://www.w3.org/1999/xlink" xlink:title="Maximum Likelihood" id="ABBRID0ETYBK" xlink:type="simple">ML</abbrev> ≥ 70% and <abbrev xmlns:xlink="http://www.w3.org/1999/xlink" xlink:title="Bayesian Inference" id="ABBRID0EXYBK" xlink:type="simple">BI</abbrev> posterior values ≥ 0.9 are shown at nodes (<abbrev xmlns:xlink="http://www.w3.org/1999/xlink" xlink:title="Maximum Likelihood" id="ABBRID0E2YBK" xlink:type="simple">ML</abbrev>/<abbrev xmlns:xlink="http://www.w3.org/1999/xlink" xlink:title="Bayesian Inference" id="ABBRID0E6YBK" xlink:type="simple">BI</abbrev>). <italic><tp:taxon-name><tp:taxon-name-part taxon-name-part-type="genus" reg="Fusarium">F.</tp:taxon-name-part><tp:taxon-name-part taxon-name-part-type="species" reg="concentricum">concentricum</tp:taxon-name-part></tp:taxon-name></italic> CBS 450.97<sup>T</sup> was the outgroup. * indicates strains of this study. <sup>T</sup> indicates the ex-type strains. <sup>HT</sup> indicates ex-holotypes.</p></caption><graphic xmlns:xlink="http://www.w3.org/1999/xlink" xlink:href="mycokeys-101-045-g005.jpg" position="float" orientation="portrait" xlink:type="simple" id="oo_963602.jpg"><uri content-type="original_file" xlink:type="simple">https://binary.pensoft.net/fig/963602</uri></graphic></fig><fig id="F3" position="float" orientation="portrait"><object-id xmlns:xlink="http://www.w3.org/1999/xlink" content-type="doi" xlink:type="simple">10.3897/mycokeys.101.113128.figure3</object-id><object-id xmlns:xlink="http://www.w3.org/1999/xlink" content-type="arpha" xlink:type="simple">AA7B87AC-153D-5C92-A1C4-9464ED25BAD6</object-id><label>Figure 3.</label><caption><p>Splitgraphs showing the results of the pairwise homoplasy index (PHI) test of three newly described taxa and closely related species using both LogDet transformation and splits decomposition <bold>A</bold> the PHI of <italic><tp:taxon-name><tp:taxon-name-part taxon-name-part-type="genus" reg="Fusarium">Fusarium</tp:taxon-name-part><tp:taxon-name-part taxon-name-part-type="species" reg="fujianense">fujianense</tp:taxon-name-part></tp:taxon-name></italic> sp. nov. with their phylogenetically related isolates or species <bold>B</bold> the PHI of <italic><tp:taxon-name><tp:taxon-name-part taxon-name-part-type="genus" reg="Fusarium">F.</tp:taxon-name-part><tp:taxon-name-part taxon-name-part-type="species" reg="hunanense">hunanense</tp:taxon-name-part></tp:taxon-name></italic> sp. nov. with their phylogenetically related isolates or species <bold>C</bold> the PHI of <italic><tp:taxon-name><tp:taxon-name-part taxon-name-part-type="genus" reg="Fusarium">F.</tp:taxon-name-part><tp:taxon-name-part taxon-name-part-type="species" reg="guizhouense">guizhouense</tp:taxon-name-part></tp:taxon-name></italic> sp. nov. with their phylogenetically related isolates or species. PHI test value (Φ<sub>w</sub>) &lt; 0.05 indicate significant recombination within a dataset. * indicates isolates of this study. <sup>T</sup> indicates ex-types. <sup>HT</sup> indicates ex-holotypes.</p></caption><graphic xmlns:xlink="http://www.w3.org/1999/xlink" xlink:href="mycokeys-101-045-g003.jpg" position="float" orientation="portrait" xlink:type="simple" id="oo_963600.jpg"><uri content-type="original_file" xlink:type="simple">https://binary.pensoft.net/fig/963600</uri></graphic></fig></tp:treatment-sec><ref-list><ref id="B53"><mixed-citation xmlns:xlink="http://www.w3.org/1999/xlink" xlink:type="simple"><person-group><name name-style="western"><surname>Nirenberg</surname><given-names>HI</given-names></name></person-group> (<year>1995</year>) <article-title>Morphological differentiation of <italic><tp:taxon-name><tp:taxon-name-part taxon-name-part-type="genus">Fusarium</tp:taxon-name-part><tp:taxon-name-part taxon-name-part-type="species">sambucinum</tp:taxon-name-part></tp:taxon-name></italic> Fuckel sensu stricto, <italic><tp:taxon-name><tp:taxon-name-part taxon-name-part-type="genus">F.</tp:taxon-name-part><tp:taxon-name-part taxon-name-part-type="species">torulosum</tp:taxon-name-part></tp:taxon-name></italic> (Berk. &amp; Curt.) Nirenberg comb. nov. and <italic><tp:taxon-name><tp:taxon-name-part taxon-name-part-type="genus">F.</tp:taxon-name-part><tp:taxon-name-part taxon-name-part-type="species">venenatum</tp:taxon-name-part></tp:taxon-name></italic> Nirenberg sp. nov.</article-title><source>Mycopathologia</source><volume>129</volume>(<issue>3</issue>): <fpage>131</fpage>–<lpage>141</lpage>. <ext-link xlink:href="10.1007/BF01103337" ext-link-type="doi" xlink:type="simple">https://doi.org/10.1007/BF01103337</ext-link></mixed-citation></ref><ref id="B40"><mixed-citation xmlns:xlink="http://www.w3.org/1999/xlink" xlink:type="simple"><person-group><name name-style="western"><surname>Laraba</surname><given-names>I</given-names></name><name name-style="western"><surname>McCormick</surname><given-names>SP</given-names></name><name name-style="western"><surname>Vaughan</surname><given-names>MM</given-names></name><name name-style="western"><surname>Geiser</surname><given-names>DM</given-names></name><name name-style="western"><surname>O’Donnell</surname><given-names>K</given-names></name></person-group> (<year>2021</year>) Phylogenetic diversity, trichothecene potential, and pathogenicity within <italic><tp:taxon-name><tp:taxon-name-part taxon-name-part-type="genus">Fusarium</tp:taxon-name-part><tp:taxon-name-part taxon-name-part-type="species">sambucinum</tp:taxon-name-part></tp:taxon-name></italic> species complex. PLOS ONE 16(1): e0245037. <ext-link xlink:href="10.1371/journal.pone.0245037" ext-link-type="doi" xlink:type="simple">https://doi.org/10.1371/journal.pone.0245037</ext-link></mixed-citation></ref></ref-list></tp:taxon-treatment>
