# Supplementary material for: ﻿Morphological and phylogenetic analyses reveal three new species of Fusarium (Hypocreales, Nectriaceae) associated with leaf blight on Cunninghamialanceolata in China
Source: MycoKeys. 2024 Jan 8;101:45–80. doi: 10.3897/mycokeys.101.113128 (PMC10790579; doi:10.3897/mycokeys.101.113128)
Supplement: XML Treatment for Fusarium hunanense [file mycokeys.101.113128-treatment5.xml]

<!DOCTYPE tp:taxon-treatment
  PUBLIC "-//TaxonX//DTD Taxonomic Treatment Publishing DTD v0 20100105//EN" "tax-treatment-NSO.dtd">
<tp:taxon-treatment xmlns:tp="http://www.plazi.org/taxpub"><tp:treatment-meta><kwd-group><label>Taxon classification</label><kwd>
                <named-content content-type="kingdom">Fungi</named-content>
              </kwd><kwd>
                <named-content content-type="order">Hypocreales</named-content>
              </kwd><kwd>
                <named-content content-type="family">Nectriaceae</named-content>
              </kwd></kwd-group><mixed-citation publication-type="journal"><person-group><name><surname>He</surname><given-names>Jiao</given-names></name><name><surname>Li</surname><given-names>De-Wei</given-names></name><name><surname>Cui</surname><given-names>Wen-Li</given-names></name><name><surname>Zhu</surname><given-names>Li-Hua</given-names></name><name><surname>Huang</surname><given-names>Lin</given-names></name></person-group><article-title>﻿Morphological and phylogenetic analyses reveal three new species of <italic><tp:taxon-name><tp:taxon-name-part taxon-name-part-type="genus" reg="Fusarium">Fusarium</tp:taxon-name-part></tp:taxon-name></italic> (<tp:taxon-name><tp:taxon-name-part taxon-name-part-type="order">Hypocreales</tp:taxon-name-part></tp:taxon-name>, <tp:taxon-name><tp:taxon-name-part taxon-name-part-type="family">Nectriaceae</tp:taxon-name-part></tp:taxon-name>) associated with leaf blight on <italic><tp:taxon-name><tp:taxon-name-part taxon-name-part-type="genus" reg="Cunninghamia">Cunninghamia</tp:taxon-name-part><tp:taxon-name-part taxon-name-part-type="species" reg="lanceolata">lanceolata</tp:taxon-name-part></tp:taxon-name></italic> in China</article-title><source>MycoKeys</source><day>08</day><month>01</month><year>2024</year><volume>101</volume><fpage>45</fpage><lpage>80</lpage><pub-id pub-id-type="doi">10.3897/mycokeys.101.113128</pub-id></mixed-citation></tp:treatment-meta><tp:nomenclature><label>﻿</label><tp:taxon-name>
              <object-id xmlns:xlink="http://www.w3.org/1999/xlink" content-type="arpha" xlink:type="simple">D0D70022-1944-5506-A79E-318281D5606A</object-id>
              <tp:taxon-name-part taxon-name-part-type="genus" reg="Fusarium">Fusarium</tp:taxon-name-part>
              <tp:taxon-name-part taxon-name-part-type="species" reg="hunanense">hunanense</tp:taxon-name-part>
              <object-id xmlns:xlink="http://www.w3.org/1999/xlink" xlink:type="simple">Index Fungorum Number: IF900475</object-id>
            </tp:taxon-name><tp:taxon-authority>Lin Huang, Jiao He &amp; D.W. Li</tp:taxon-authority><tp:taxon-status xmlns:xlink="http://www.w3.org/1999/xlink" xlink:type="simple">sp. nov.</tp:taxon-status><xref ref-type="fig" rid="F8">Fig. 8</xref></tp:nomenclature><tp:treatment-sec sec-type="etymology" id="SECID0E5HDK"><title>Etymology.</title><p>Epithet is named after Hunan Province where the type specimen was collected.</p></tp:treatment-sec><tp:treatment-sec sec-type="Holotype" id="SECID0EDIDK"><title>Holotype.</title><p>China, Hunan Province, Yiyang City, Heshan District, Henglongqiao Town, <named-content xmlns:xlink="http://www.w3.org/1999/xlink" content-type="dwc:verbatimCoordinates" xlink:type="simple"><named-content content-type="geo-json" specific-use="{&#34;type&#34;:&#34;Point&#34;,&#34;coordinates&#34;:[112.485278,28.456667]}" id="NCID0EMIDK" xlink:type="simple">28°27′24″N, 112°29′7″E</named-content></named-content>, isolated from leaf spots of <italic><tp:taxon-name><tp:taxon-name-part taxon-name-part-type="genus" reg="Cunninghamia">Cunninghamia</tp:taxon-name-part><tp:taxon-name-part taxon-name-part-type="species" reg="lanceolata">lanceolata</tp:taxon-name-part></tp:taxon-name></italic>, May 2017, Wen-Li Cui, (holotype: <abbrev xmlns:xlink="http://www.w3.org/1999/xlink" xlink:title="China Forestry Culture Collection Center" id="ABBRID0E2IDK" xlink:type="simple">CFCC</abbrev> 57574). Holotype specimen is a living specimen maintained via lyophilization at the China Forestry Culture Collection Center (<abbrev xmlns:xlink="http://www.w3.org/1999/xlink" xlink:title="China Forestry Culture Collection Center" id="ABBRID0E6IDK" xlink:type="simple">CFCC</abbrev>). Ex-type (HN33-8-2) is maintained at the Forest Pathology Laboratory, Nanjing Forestry University.</p><fig id="F8" position="float" orientation="portrait"><object-id xmlns:xlink="http://www.w3.org/1999/xlink" content-type="doi" xlink:type="simple">10.3897/mycokeys.101.113128.figure8</object-id><object-id xmlns:xlink="http://www.w3.org/1999/xlink" content-type="arpha" xlink:type="simple">3593F020-C1DD-52BC-BEC2-303390A8141B</object-id><label>Figure 8.</label><caption><p><italic><tp:taxon-name><tp:taxon-name-part taxon-name-part-type="genus" reg="Fusarium">Fusarium</tp:taxon-name-part><tp:taxon-name-part taxon-name-part-type="species" reg="hunanense">hunanense</tp:taxon-name-part></tp:taxon-name></italic> (HN33-8-2) <bold>A–D</bold> colonies on <abbrev xmlns:xlink="http://www.w3.org/1999/xlink" xlink:title="potato dextrose agar" id="ABBRID0EYJDK" xlink:type="simple">PDA</abbrev>, <abbrev xmlns:xlink="http://www.w3.org/1999/xlink" xlink:title="synthetic nutrient-poor agar" id="ABBRID0E3JDK" xlink:type="simple">SNA</abbrev>, <abbrev xmlns:xlink="http://www.w3.org/1999/xlink" xlink:title="oatmeal agar" id="ABBRID0EAKDK" xlink:type="simple">OMA</abbrev>, and <abbrev xmlns:xlink="http://www.w3.org/1999/xlink" xlink:title="corn meal agar" id="ABBRID0EEKDK" xlink:type="simple">CMA</abbrev>, respectively, after 5 days at 24 °C in the dark <bold>E</bold> sporodochia formed on <abbrev xmlns:xlink="http://www.w3.org/1999/xlink" xlink:title="potato dextrose agar" id="ABBRID0EKKDK" xlink:type="simple">PDA</abbrev><bold>F–K</bold> aerial conidiophores, phialides, and conidia <bold>L–N</bold> sporodochial conidiophores, phialides, and conidia <bold>O, P</bold> macroconidia (3–6-septate) <bold>Q</bold> chlamydospore. Scale bars: 1,000 μm (<bold>E</bold>); 50 μm (<bold>F–H</bold>); 10 μm (<bold>I–Q</bold>).</p></caption><graphic xmlns:xlink="http://www.w3.org/1999/xlink" xlink:href="mycokeys-101-045-g008.jpg" position="float" orientation="portrait" xlink:type="simple" id="oo_963605.jpg"><uri content-type="original_file" xlink:type="simple">https://binary.pensoft.net/fig/963605</uri></graphic></fig></tp:treatment-sec><tp:treatment-sec sec-type="distribution" id="SECID0EBLDK"><title>Host/distribution.</title><p>From <italic><tp:taxon-name><tp:taxon-name-part taxon-name-part-type="genus" reg="Cunninghamia">C.</tp:taxon-name-part><tp:taxon-name-part taxon-name-part-type="species" reg="lanceolata">lanceolata</tp:taxon-name-part></tp:taxon-name></italic> in Henglongqiao Town, Heshan District, Yiyang City, Hunan Province, China.</p></tp:treatment-sec><tp:treatment-sec sec-type="description" id="SECID0ESLDK"><title>Description.</title><p>Sexual state not observed. Asexual state: sporulation abundant from erect conidiophores formed on the agar surface or aggregated in sporodochia. Conidiophores in the aerial mycelium, mostly unbranched, rarely basally dichotomously branched, forming monophialides on the apices; phialides slender, subulate to subcylindrical, monophialidic, smooth, thin-walled, (29.6–)31.6–54.6(–74.1) × (2.0–)2.2–2.8(–3.0) μm, (mean ± SD = 43.1± 11.5 × 2.5 ± 0.3 μm, n = 17), with slight periclinal thickening at the tip and a short flared apical collarette. Sporodochia cream colored, produced on the surface of carnation leaves and <abbrev xmlns:xlink="http://www.w3.org/1999/xlink" xlink:title="potato dextrose agar" id="ABBRID0EYLDK" xlink:type="simple">PDA</abbrev> medium. Conidiophores in sporodochia (26.0–)29.3–39.1(–46.8) μm, (mean ± SD = 34.1 ± 5.1 μm, n = 39), irregularly branched, short stipitate, occasionally in whorls bearing terminal 2–4 monophialides; sporodochial phialides subulate to subcylindrical, smooth, thin-walled, (11.4–)15.5–22.1(–28.6) × (3.3–)4.0–5.2(–6.0) μm, (mean ± SD = 18.8 ± 3.3 × 4.6 ± 0.6 μm, n = 51), with periclinal thickening and a small, flared collarette. Sporodochial macroconidia cylindrical to falcate, gently curved, typically with a blunt and almost rounded apical cell and a barely notched foot cell, 3–6-septate, hyaline, smooth, thin-walled. Three-septate conidia: (22.1–)22.6–39.4(–54.7) × (5.0–)5.5–6.7(–7.4) μm, (mean ± SD = 31.0 ± 8.4 × 6.1 ± 0.6 μm, n = 11); four-septate conidia: (50.3–)54.4–68.2(–69.6) × (6.9–)6.9–7.7(–8.0) μm, (mean ± SD = 61.3 ± 6.9 × 7.3 ± 0.4 μm, n = 10); five-septate conidia: (51.8–)60.6–73.0(–78.2) × (6.4–)6.1–7.1(–8.5) μm, (mean ± SD = 66.8 ± 6.2 × 6.6 ± 0.5 μm, n = 31); six-septate conidia: (69.8–)70.7–77.7(–79.6) × (7.1–)7.5–8.3(–8.3) μm, (mean ± SD = 74.2 ± 3.5 μm × 7.9 ± 0.4 μm, n = 10). Chlamydospores developed in large numbers in hyphae and also in mature macroconidia. The chlamydospores were 0–1-septate, globose to ellipsoidal, constricted at the septum, intercalary or terminal in chains or solitary with mostly a pale color and smooth, (11.7–)11.7–12.9(–13.5) × (7.7–)7.7–8.5(–8.6) μm, (mean ± SD = 12.3 ± 0.6 × 8.1 ± 0.4 μm, n = 6).</p></tp:treatment-sec><tp:treatment-sec sec-type="description" id="SECID0E3LDK"><title>Culture characteristics.</title><p>Colonies on <abbrev xmlns:xlink="http://www.w3.org/1999/xlink" xlink:title="potato dextrose agar" id="ABBRID0ECMDK" xlink:type="simple">PDA</abbrev> growing in the dark with an average growth rate of 9.2 mm/d at 25 °C. Colony color white, flat, margins regular and fimbriate. Aerial mycelia abundant. Odor absent. Reverse white to pale luteous. Colonies on <abbrev xmlns:xlink="http://www.w3.org/1999/xlink" xlink:title="synthetic nutrient-poor agar" id="ABBRID0EGMDK" xlink:type="simple">SNA</abbrev> incubated at 25 °C in the dark growing at 7.2 mm/d. Colony surface pure white, aerial mycelium scant. Reverse pure white, without diffusible pigments. Colonies on <abbrev xmlns:xlink="http://www.w3.org/1999/xlink" xlink:title="oatmeal agar" id="ABBRID0EKMDK" xlink:type="simple">OMA</abbrev> incubated at 25 °C in the dark growing at 10.1 mm/d, color white, flat, velvety to felty with abundant floccose aerial mycelium. Reverse white without diffusible pigments. Colonies on <abbrev xmlns:xlink="http://www.w3.org/1999/xlink" xlink:title="corn meal agar" id="ABBRID0EOMDK" xlink:type="simple">CMA</abbrev> incubated at 25 °C in the dark were round, colony surface and reverse white, flat, aerial mycelium absent, hyphae hyaline, growing at 9.1 mm/d.</p></tp:treatment-sec><tp:treatment-sec sec-type="material" id="SECID0ESMDK"><title>Additional materials examined.</title><p>China, Hunan province, Yiyang City, Heshan District, Henglongqiao Town, <named-content xmlns:xlink="http://www.w3.org/1999/xlink" content-type="dwc:verbatimCoordinates" xlink:type="simple"><named-content content-type="geo-json" specific-use="{&#34;type&#34;:&#34;Point&#34;,&#34;coordinates&#34;:[112.485278,28.456667]}" id="NCID0E2MDK" xlink:type="simple">28°27′24″N, 112°29′7″E</named-content></named-content>, isolated from leaf spots of <italic><tp:taxon-name><tp:taxon-name-part taxon-name-part-type="genus" reg="Cunninghamia">Cunninghamia</tp:taxon-name-part><tp:taxon-name-part taxon-name-part-type="species" reg="lanceolata">lanceolata</tp:taxon-name-part></tp:taxon-name></italic>, May 2017, Wen-Li Cui, isolates: HN33-8-2-1, HN33-8-2-2, HN33-8-2-3.</p></tp:treatment-sec><tp:treatment-sec sec-type="notes" id="SECID0ELNDK"><title>Notes.</title><p>The isolates of <italic><tp:taxon-name><tp:taxon-name-part taxon-name-part-type="genus" reg="Fusarium">F.</tp:taxon-name-part><tp:taxon-name-part taxon-name-part-type="species" reg="hunanense">hunanense</tp:taxon-name-part></tp:taxon-name></italic> were phylogenetically close to <italic><tp:taxon-name><tp:taxon-name-part taxon-name-part-type="genus" reg="Fusarium">F.</tp:taxon-name-part><tp:taxon-name-part taxon-name-part-type="species" reg="pseudensiforme">pseudensiforme</tp:taxon-name-part></tp:taxon-name></italic> (ex-type, CBS 125729) (Fig. <xref ref-type="fig" rid="F4">4</xref>). Between <italic><tp:taxon-name><tp:taxon-name-part taxon-name-part-type="genus" reg="Fusarium">F.</tp:taxon-name-part><tp:taxon-name-part taxon-name-part-type="species" reg="hunanense">hunanense</tp:taxon-name-part></tp:taxon-name></italic> isolates and ex-type of <italic><tp:taxon-name><tp:taxon-name-part taxon-name-part-type="genus" reg="Fusarium">F.</tp:taxon-name-part><tp:taxon-name-part taxon-name-part-type="species" reg="pseudensiforme">pseudensiforme</tp:taxon-name-part></tp:taxon-name></italic> CBS 125729, there were 8/583 differences in <italic><abbrev xmlns:xlink="http://www.w3.org/1999/xlink" xlink:title="translation elongation factor 1-alpha" id="ABBRID0ECPDK" xlink:type="simple">TEF-1α</abbrev></italic>, 3/800 in <italic><abbrev xmlns:xlink="http://www.w3.org/1999/xlink" xlink:title="RNA polymerase second largest subunit" id="ABBRID0EHPDK" xlink:type="simple">RPB2</abbrev></italic>, and 9/640 in <italic><abbrev xmlns:xlink="http://www.w3.org/1999/xlink" xlink:title="RNA polymerase largest subunit" id="ABBRID0EMPDK" xlink:type="simple">RPB1</abbrev></italic>. The PHI analysis showed that there was no significant recombination among <italic><tp:taxon-name><tp:taxon-name-part taxon-name-part-type="genus" reg="Fusarium">F.</tp:taxon-name-part><tp:taxon-name-part taxon-name-part-type="species" reg="hunanense">hunanense</tp:taxon-name-part></tp:taxon-name></italic> isolates and its related species (Φ<sub>w</sub> = 1.0) (Fig. <xref ref-type="fig" rid="F3">3B</xref>). Morphologically, 5-septate sporodochial macroconidia of the <italic><tp:taxon-name><tp:taxon-name-part taxon-name-part-type="genus" reg="Fusarium">F.</tp:taxon-name-part><tp:taxon-name-part taxon-name-part-type="species" reg="hunanense">hunanense</tp:taxon-name-part></tp:taxon-name></italic> isolates (60.6–73.0 × 6.1–7.1 µm) were longer than those of <italic><tp:taxon-name><tp:taxon-name-part taxon-name-part-type="genus" reg="Fusarium">F.</tp:taxon-name-part><tp:taxon-name-part taxon-name-part-type="species" reg="pseudensiforme">pseudensiforme</tp:taxon-name-part></tp:taxon-name></italic> CBS 125729 (ex-type) (50–63 × 5.2–7.2 µm) (<xref ref-type="bibr" rid="B50">Nalim et al. 2011</xref>). In conclusion, the phylogenetic and morphological evidence supported this fungus being a new species within the <italic><tp:taxon-name><tp:taxon-name-part taxon-name-part-type="genus" reg="Fusarium">F.</tp:taxon-name-part><tp:taxon-name-part taxon-name-part-type="species" reg="solani">solani</tp:taxon-name-part></tp:taxon-name></italic> species complex.</p></tp:treatment-sec><tp:treatment-sec sec-type="Pathogenicity assays" id="SECID0EGRDK"><title>Pathogenicity assays.</title><p>Pathogenicity was tested on detached <italic><tp:taxon-name><tp:taxon-name-part taxon-name-part-type="genus" reg="Cunninghamia">C.</tp:taxon-name-part><tp:taxon-name-part taxon-name-part-type="species" reg="lanceolata">lanceolata</tp:taxon-name-part></tp:taxon-name></italic> leaves <italic>in vitro</italic> following Koch’s postulates for <italic><tp:taxon-name><tp:taxon-name-part taxon-name-part-type="genus" reg="Fusarium">F.</tp:taxon-name-part><tp:taxon-name-part taxon-name-part-type="species" reg="hunanense">hunanense</tp:taxon-name-part></tp:taxon-name></italic> (HN33-8-2), <italic><tp:taxon-name><tp:taxon-name-part taxon-name-part-type="genus" reg="Fusarium">F.</tp:taxon-name-part><tp:taxon-name-part taxon-name-part-type="species" reg="concentricum">concentricum</tp:taxon-name-part></tp:taxon-name></italic> (SJ1-10), <italic><tp:taxon-name><tp:taxon-name-part taxon-name-part-type="genus" reg="Fusarium">F.</tp:taxon-name-part><tp:taxon-name-part taxon-name-part-type="species" reg="guizhouense">guizhouense</tp:taxon-name-part></tp:taxon-name></italic> (GZ7-20-1), <italic><tp:taxon-name><tp:taxon-name-part taxon-name-part-type="genus" reg="Fusarium">F.</tp:taxon-name-part><tp:taxon-name-part taxon-name-part-type="species" reg="fujikuroi">fujikuroi</tp:taxon-name-part></tp:taxon-name></italic> (HN43-17-1), and <italic><tp:taxon-name><tp:taxon-name-part taxon-name-part-type="genus" reg="Fusarium">F.</tp:taxon-name-part><tp:taxon-name-part taxon-name-part-type="species" reg="fujianense">fujianense</tp:taxon-name-part></tp:taxon-name></italic> (LC14). At five days post-inoculation, all the tested isolates caused leaf necrosis, with dark brown lesions. The control remained unchanged (Fig. <xref ref-type="fig" rid="F9">9A</xref>). Equivalently, shoots of tissue-culture seedlings of <italic><tp:taxon-name><tp:taxon-name-part taxon-name-part-type="genus" reg="Cunninghamia">C.</tp:taxon-name-part><tp:taxon-name-part taxon-name-part-type="species" reg="lanceolata">lanceolata</tp:taxon-name-part></tp:taxon-name></italic> were inoculated by <italic><tp:taxon-name><tp:taxon-name-part taxon-name-part-type="genus" reg="Fusarium">F.</tp:taxon-name-part><tp:taxon-name-part taxon-name-part-type="species" reg="hunanense">hunanense</tp:taxon-name-part></tp:taxon-name></italic> (HN33-8-2), <italic><tp:taxon-name><tp:taxon-name-part taxon-name-part-type="genus" reg="Fusarium">F.</tp:taxon-name-part><tp:taxon-name-part taxon-name-part-type="species" reg="concentricum">concentricum</tp:taxon-name-part></tp:taxon-name></italic> (SJ1-10), <italic><tp:taxon-name><tp:taxon-name-part taxon-name-part-type="genus" reg="Fusarium">F.</tp:taxon-name-part><tp:taxon-name-part taxon-name-part-type="species" reg="guizhouense">guizhouense</tp:taxon-name-part></tp:taxon-name></italic> (GZ7-20-1), <italic><tp:taxon-name><tp:taxon-name-part taxon-name-part-type="genus" reg="Fusarium">F.</tp:taxon-name-part><tp:taxon-name-part taxon-name-part-type="species" reg="fujikuroi">fujikuroi</tp:taxon-name-part></tp:taxon-name></italic> (HN43-17-1), and <italic><tp:taxon-name><tp:taxon-name-part taxon-name-part-type="genus" reg="Fusarium">F.</tp:taxon-name-part><tp:taxon-name-part taxon-name-part-type="species" reg="fujianense">fujianense</tp:taxon-name-part></tp:taxon-name></italic> (LC14) <italic>in vivo</italic>. After ten days post-inoculation, all isolates caused necrotic lesions on shoots of <italic><tp:taxon-name><tp:taxon-name-part taxon-name-part-type="genus" reg="Cunninghamia">C.</tp:taxon-name-part><tp:taxon-name-part taxon-name-part-type="species" reg="lanceolata">lanceolata</tp:taxon-name-part></tp:taxon-name></italic>. The control remained healthy (Fig. <xref ref-type="fig" rid="F9">9B</xref>). Statistically, these isolates showed different levels of virulence. <italic><tp:taxon-name><tp:taxon-name-part taxon-name-part-type="genus" reg="Fusarium">Fusarium</tp:taxon-name-part><tp:taxon-name-part taxon-name-part-type="species" reg="hunanense">hunanense</tp:taxon-name-part></tp:taxon-name></italic> (HN33-8-2) was significantly more virulent than those of <italic><tp:taxon-name><tp:taxon-name-part taxon-name-part-type="genus" reg="Fusarium">F.</tp:taxon-name-part><tp:taxon-name-part taxon-name-part-type="species" reg="concentricum">concentricum</tp:taxon-name-part></tp:taxon-name></italic> (SJ1-10), <italic><tp:taxon-name><tp:taxon-name-part taxon-name-part-type="genus" reg="Fusarium">F.</tp:taxon-name-part><tp:taxon-name-part taxon-name-part-type="species" reg="guizhouense">guizhouense</tp:taxon-name-part></tp:taxon-name></italic> (GZ7-20-1), <italic><tp:taxon-name><tp:taxon-name-part taxon-name-part-type="genus" reg="Fusarium">F.</tp:taxon-name-part><tp:taxon-name-part taxon-name-part-type="species" reg="fujikuroi">fujikuroi</tp:taxon-name-part></tp:taxon-name></italic> (HN43-17-1), and <italic><tp:taxon-name><tp:taxon-name-part taxon-name-part-type="genus" reg="Fusarium">F.</tp:taxon-name-part><tp:taxon-name-part taxon-name-part-type="species" reg="fujianense">fujianense</tp:taxon-name-part></tp:taxon-name></italic> (LC14), while <italic><tp:taxon-name><tp:taxon-name-part taxon-name-part-type="genus" reg="Fusarium">F.</tp:taxon-name-part><tp:taxon-name-part taxon-name-part-type="species" reg="fujianense">fujianense</tp:taxon-name-part></tp:taxon-name></italic> (LC14) was the least virulent (Fig. <xref ref-type="fig" rid="F9">9C</xref>).</p><fig id="F9" position="float" orientation="portrait"><object-id xmlns:xlink="http://www.w3.org/1999/xlink" content-type="doi" xlink:type="simple">10.3897/mycokeys.101.113128.figure9</object-id><object-id xmlns:xlink="http://www.w3.org/1999/xlink" content-type="arpha" xlink:type="simple">2CF3CA43-8AA7-5EE3-8838-8A02139A24A0</object-id><label>Figure 9.</label><caption><p>Symptoms on detached <italic><tp:taxon-name><tp:taxon-name-part taxon-name-part-type="genus" reg="Cunninghamia">Cunninghamia</tp:taxon-name-part><tp:taxon-name-part taxon-name-part-type="species" reg="lanceolata">lanceolata</tp:taxon-name-part></tp:taxon-name></italic> leaves (<bold>A</bold>) and shoots of tissue-culture seedlings of <italic><tp:taxon-name><tp:taxon-name-part taxon-name-part-type="genus" reg="Cunninghamia">C.</tp:taxon-name-part><tp:taxon-name-part taxon-name-part-type="species" reg="lanceolata">lanceolata</tp:taxon-name-part></tp:taxon-name></italic> (<bold>B</bold>) inoculated with isolates: <italic><tp:taxon-name><tp:taxon-name-part taxon-name-part-type="genus" reg="Fusarium">Fusarium</tp:taxon-name-part><tp:taxon-name-part taxon-name-part-type="species" reg="fujianense">fujianense</tp:taxon-name-part></tp:taxon-name></italic> (LC14), <italic><tp:taxon-name><tp:taxon-name-part taxon-name-part-type="genus" reg="Fusarium">F.</tp:taxon-name-part><tp:taxon-name-part taxon-name-part-type="species" reg="fujikuroi">fujikuroi</tp:taxon-name-part></tp:taxon-name></italic> (HN43-17-1), <italic><tp:taxon-name><tp:taxon-name-part taxon-name-part-type="genus" reg="Fusarium">F.</tp:taxon-name-part><tp:taxon-name-part taxon-name-part-type="species" reg="guizhouense">guizhouense</tp:taxon-name-part></tp:taxon-name></italic> (GZ7-20-1), <italic><tp:taxon-name><tp:taxon-name-part taxon-name-part-type="genus" reg="Fusarium">F.</tp:taxon-name-part><tp:taxon-name-part taxon-name-part-type="species" reg="concentricum">concentricum</tp:taxon-name-part></tp:taxon-name></italic> (SJ1-10), and <italic><tp:taxon-name><tp:taxon-name-part taxon-name-part-type="genus" reg="Fusarium">F.</tp:taxon-name-part><tp:taxon-name-part taxon-name-part-type="species" reg="hunanense">hunanense</tp:taxon-name-part></tp:taxon-name></italic> (HN33-8-2). Scale bar: 10 mm. C, Lesion length on detached <italic><tp:taxon-name><tp:taxon-name-part taxon-name-part-type="genus" reg="Cunninghamia">C.</tp:taxon-name-part><tp:taxon-name-part taxon-name-part-type="species" reg="lanceolata">lanceolata</tp:taxon-name-part></tp:taxon-name></italic> leaves inoculated with <italic><tp:taxon-name><tp:taxon-name-part taxon-name-part-type="genus" reg="Fusarium">F.</tp:taxon-name-part><tp:taxon-name-part taxon-name-part-type="species" reg="fujianense">fujianense</tp:taxon-name-part></tp:taxon-name></italic> (LC14), <italic><tp:taxon-name><tp:taxon-name-part taxon-name-part-type="genus" reg="Fusarium">F.</tp:taxon-name-part><tp:taxon-name-part taxon-name-part-type="species" reg="fujikuroi">fujikuroi</tp:taxon-name-part></tp:taxon-name></italic> (HN43-17-1), <italic><tp:taxon-name><tp:taxon-name-part taxon-name-part-type="genus" reg="Fusarium">F.</tp:taxon-name-part><tp:taxon-name-part taxon-name-part-type="species" reg="guizhouense">guizhouense</tp:taxon-name-part></tp:taxon-name></italic> (GZ7-20-1), <italic><tp:taxon-name><tp:taxon-name-part taxon-name-part-type="genus" reg="Fusarium">F.</tp:taxon-name-part><tp:taxon-name-part taxon-name-part-type="species" reg="concentricum">concentricum</tp:taxon-name-part></tp:taxon-name></italic> (SJ1-10), and <italic><tp:taxon-name><tp:taxon-name-part taxon-name-part-type="genus" reg="Fusarium">F.</tp:taxon-name-part><tp:taxon-name-part taxon-name-part-type="species" reg="hunanense">hunanense</tp:taxon-name-part></tp:taxon-name></italic> (HN33-8-2). Error bars represent standard deviation, and different letters indicate significant difference based on LSD’s range test at <italic>P</italic> &lt; 0.05 (n = 8).</p></caption><graphic xmlns:xlink="http://www.w3.org/1999/xlink" xlink:href="mycokeys-101-045-g009.jpg" position="float" orientation="portrait" xlink:type="simple" id="oo_963606.jpg"><uri content-type="original_file" xlink:type="simple">https://binary.pensoft.net/fig/963606</uri></graphic></fig><p>The fungal isolates used for inoculation were re-isolated from the diseased spots on the inoculated leaves and shoots, but no fungus was isolated from the leaves and shoots of the control. Koch’s postulates were satisfied, and these isolates HN33-8-2, SJ1-10, GZ7-20-1, HN43-17-1, and LC14 were determined to be the pathogens of leaf blight on <italic><tp:taxon-name><tp:taxon-name-part taxon-name-part-type="genus" reg="Cunninghamia">C.</tp:taxon-name-part><tp:taxon-name-part taxon-name-part-type="species" reg="lanceolata">lanceolata</tp:taxon-name-part></tp:taxon-name></italic>.</p></tp:treatment-sec><tp:treatment-sec><!--Section generated to contain objects referenced in tp:taxon-treatment.--><fig id="F4" position="float" orientation="portrait"><object-id xmlns:xlink="http://www.w3.org/1999/xlink" content-type="doi" xlink:type="simple">10.3897/mycokeys.101.113128.figure4</object-id><object-id xmlns:xlink="http://www.w3.org/1999/xlink" content-type="arpha" xlink:type="simple">CF38E537-7D1B-522F-9ECD-C553BC00F40A</object-id><label>Figure 4.</label><caption><p>Phylogenetic relationships of 41 isolates of the <italic><tp:taxon-name><tp:taxon-name-part taxon-name-part-type="genus" reg="Fusarium">Fusarium</tp:taxon-name-part><tp:taxon-name-part taxon-name-part-type="species" reg="solani">solani</tp:taxon-name-part></tp:taxon-name></italic> species complex with related taxa with concatenated sequences of the <italic><abbrev xmlns:xlink="http://www.w3.org/1999/xlink" xlink:title="translation elongation factor 1-alpha" id="ABBRID0EMQBK" xlink:type="simple">TEF-1α</abbrev></italic>, <italic><abbrev xmlns:xlink="http://www.w3.org/1999/xlink" xlink:title="RNA polymerase second largest subunit" id="ABBRID0ERQBK" xlink:type="simple">RPB2</abbrev></italic>, and <italic><abbrev xmlns:xlink="http://www.w3.org/1999/xlink" xlink:title="RNA polymerase largest subunit" id="ABBRID0EWQBK" xlink:type="simple">RPB1</abbrev></italic> loci using Bayesian inference (<abbrev xmlns:xlink="http://www.w3.org/1999/xlink" xlink:title="Bayesian Inference" id="ABBRID0E1QBK" xlink:type="simple">BI</abbrev>) and maximum likelihood (<abbrev xmlns:xlink="http://www.w3.org/1999/xlink" xlink:title="Maximum Likelihood" id="ABBRID0E5QBK" xlink:type="simple">ML</abbrev>) methods. Bootstrap support values from <abbrev xmlns:xlink="http://www.w3.org/1999/xlink" xlink:title="Maximum Likelihood" id="ABBRID0ECRBK" xlink:type="simple">ML</abbrev> ≥ 70% and <abbrev xmlns:xlink="http://www.w3.org/1999/xlink" xlink:title="Bayesian Inference" id="ABBRID0EGRBK" xlink:type="simple">BI</abbrev> posterior values ≥ 0.9 are shown at nodes (<abbrev xmlns:xlink="http://www.w3.org/1999/xlink" xlink:title="Maximum Likelihood" id="ABBRID0EKRBK" xlink:type="simple">ML</abbrev>/<abbrev xmlns:xlink="http://www.w3.org/1999/xlink" xlink:title="Bayesian Inference" id="ABBRID0EORBK" xlink:type="simple">BI</abbrev>). <italic><tp:taxon-name><tp:taxon-name-part taxon-name-part-type="genus" reg="Fusarium">Fusarium</tp:taxon-name-part><tp:taxon-name-part taxon-name-part-type="species" reg="staphyleae">staphyleae</tp:taxon-name-part></tp:taxon-name></italic> NRRL 22316 and <italic><tp:taxon-name><tp:taxon-name-part taxon-name-part-type="genus" reg="Fusarium">F.</tp:taxon-name-part><tp:taxon-name-part taxon-name-part-type="species" reg="cicatricum">cicatricum</tp:taxon-name-part></tp:taxon-name></italic> CBS 125552 were the outgroup. * indicates strains of this study. <sup>T</sup> indicates the ex-type strains. <sup>ET</sup> indicates ex-epitypes.</p></caption><graphic xmlns:xlink="http://www.w3.org/1999/xlink" xlink:href="mycokeys-101-045-g004.jpg" position="float" orientation="portrait" xlink:type="simple" id="oo_963601.jpg"><uri content-type="original_file" xlink:type="simple">https://binary.pensoft.net/fig/963601</uri></graphic></fig><fig id="F3" position="float" orientation="portrait"><object-id xmlns:xlink="http://www.w3.org/1999/xlink" content-type="doi" xlink:type="simple">10.3897/mycokeys.101.113128.figure3</object-id><object-id xmlns:xlink="http://www.w3.org/1999/xlink" content-type="arpha" xlink:type="simple">AA7B87AC-153D-5C92-A1C4-9464ED25BAD6</object-id><label>Figure 3.</label><caption><p>Splitgraphs showing the results of the pairwise homoplasy index (PHI) test of three newly described taxa and closely related species using both LogDet transformation and splits decomposition <bold>A</bold> the PHI of <italic><tp:taxon-name><tp:taxon-name-part taxon-name-part-type="genus" reg="Fusarium">Fusarium</tp:taxon-name-part><tp:taxon-name-part taxon-name-part-type="species" reg="fujianense">fujianense</tp:taxon-name-part></tp:taxon-name></italic> sp. nov. with their phylogenetically related isolates or species <bold>B</bold> the PHI of <italic><tp:taxon-name><tp:taxon-name-part taxon-name-part-type="genus" reg="Fusarium">F.</tp:taxon-name-part><tp:taxon-name-part taxon-name-part-type="species" reg="hunanense">hunanense</tp:taxon-name-part></tp:taxon-name></italic> sp. nov. with their phylogenetically related isolates or species <bold>C</bold> the PHI of <italic><tp:taxon-name><tp:taxon-name-part taxon-name-part-type="genus" reg="Fusarium">F.</tp:taxon-name-part><tp:taxon-name-part taxon-name-part-type="species" reg="guizhouense">guizhouense</tp:taxon-name-part></tp:taxon-name></italic> sp. nov. with their phylogenetically related isolates or species. PHI test value (Φ<sub>w</sub>) &lt; 0.05 indicate significant recombination within a dataset. * indicates isolates of this study. <sup>T</sup> indicates ex-types. <sup>HT</sup> indicates ex-holotypes.</p></caption><graphic xmlns:xlink="http://www.w3.org/1999/xlink" xlink:href="mycokeys-101-045-g003.jpg" position="float" orientation="portrait" xlink:type="simple" id="oo_963600.jpg"><uri content-type="original_file" xlink:type="simple">https://binary.pensoft.net/fig/963600</uri></graphic></fig></tp:treatment-sec><ref-list><ref id="B50"><mixed-citation xmlns:xlink="http://www.w3.org/1999/xlink" xlink:type="simple"><person-group><name name-style="western"><surname>Nalim</surname><given-names>FA</given-names></name><name name-style="western"><surname>Samuels</surname><given-names>GJ</given-names></name><name name-style="western"><surname>Wijesundera</surname><given-names>RL</given-names></name><name name-style="western"><surname>Geiser</surname><given-names>DM</given-names></name></person-group> (<year>2011</year>) <article-title>New species from the <italic><tp:taxon-name><tp:taxon-name-part taxon-name-part-type="genus">Fusarium</tp:taxon-name-part><tp:taxon-name-part taxon-name-part-type="species">solani</tp:taxon-name-part></tp:taxon-name></italic> species complex derived from perithecia and soil in the old world tropics.</article-title><source>Mycologia</source><volume>103</volume>(<issue>6</issue>): <fpage>1302</fpage>–<lpage>1330</lpage>. <ext-link xlink:href="10.3852/10-307" ext-link-type="doi" xlink:type="simple">https://doi.org/10.3852/10-307</ext-link></mixed-citation></ref></ref-list></tp:taxon-treatment>
